# Supplementary material for: Two Chloroflexi classes independently evolved the ability to persist on atmospheric hydrogen and carbon monoxide
Source: ISME J. 2019 Mar 14;13(7):1801–13. doi: 10.1038/s41396-019-0393-0 (PMC6776052; doi:10.1038/s41396-019-0393-0)
Supplement: Supplementary file 2 — Table S1 [file 41396_2019_393_MOESM2_ESM.xlsx]

## Sheet: TMM-normalised
Locus	Exponential			Stationary			Exponential average	Stationary average	Ratio	FDR	P-value	logFC (Stationary)	Present in	Gene Name	Description
	Replicate 1	Replicate 2	Replicate 3	Replicate 1	Replicate 2	Replicate 3
trd_0159	296.663	269.292	330.857	82099.8	72656.3	62856.4	298.937	72537.5	242.651	0	0	7.92344	DESeq2, EBSeq, edgeR, NOISeq	dsrE	Hypothetical conserved protein
trd_A0831	171.348	159.892	187.403	39315	41644.4	26232.1	172.881	35730.5	206.677	1.64384978624313e-269	3.52781885590427e-271	7.69072	DESeq2, EBSeq, edgeR, NOISeq		Transcriptional regulator, ArsR family
trd_0158	116.364	123.426	127.699	26203	23657.1	20301.7	122.496	23387.2	190.922	0	0	7.56925	DESeq2, EBSeq, edgeR, NOISeq	dsrE	Putative protein (DrsE superfamily-like)
trd_A0832	67.7722	63.8167	68.8248	12072.3	15055.3	9126.68	66.8046	12084.7	180.897	6.36684636906352e-246	1.65286769705699e-247	7.49888	DESeq2, EBSeq, edgeR, NOISeq		Transcriptional regulator, ArsR family (plasmid)
trd_A0833	162.397	147.971	153.405	18515.4	22899.6	14362	154.591	18592.3	120.268	1.13956146576193e-260	2.68224920982386e-262	6.91254	DESeq2, EBSeq, edgeR, NOISeq		Domain of unknown function superfamily (DUF302-like superfamily) (plasmid)
trd_0160	239.121	238.436	254.569	24708.8	23564.6	19290.9	244.042	22521.5	92.2852	0	0	6.526	DESeq2, EBSeq, edgeR, NOISeq	tusA	Uncharacterized protein family UPF0033 (SirA-YedF-YeeD superfamily)
trd_A0471	762.117	745.463	819.264	51494.1	49041.2	42293.8	775.615	47609.7	61.3832	0	0	5.93907	DESeq2, EBSeq, edgeR, NOISeq		GntR-family transcriptional regulator
trd_0157	414.305	400.432	387.243	24334.1	23642.4	20159.4	400.66	22711.9	56.6863	0	0	5.82645	DESeq2, EBSeq, edgeR, NOISeq		Glycine cleavage H protein
trd_1922	1534.46	1599.62	1486.78	85044.6	79769.5	76562.4	1540.29	80458.8	52.2361	0	0	5.7062	DESeq2, EBSeq, edgeR, NOISeq		Putative cadherin domain/calx-beta domain protein
trd_A0470	1574.1	1639.6	1673.36	81367.1	85382.5	67308.9	1629.02	78019.5	47.8935	0	0	5.58076	DESeq2, EBSeq, edgeR, NOISeq		GntR-family transcriptional regulator (plasmid)
trd_0156	179.021	178.126	172.477	8504.61	7728.81	6608.05	176.541	7613.82	43.1278	0	0	5.42981	DESeq2, EBSeq, edgeR, NOISeq		Thioredoxin:Glutaredoxin:Thioredoxins/glutaredoxin
trd_0324	66.4934	50.4923	63.8496	2515.87	2438.3	1891.55	60.2784	2281.91	37.8561	4.74167008345833e-248	1.19813747349414e-249	5.25936	DESeq2, EBSeq, edgeR, NOISeq		Pyoverdin chromophore biosynthetic protein pvcC
trd_1301	621.458	631.855	805.997	35268.8	23256.8	16383.5	686.437	24969.7	36.3758	3.29618038375689e-51	6.46913907092474e-52	5.18399	DESeq2, EBSeq, edgeR, NOISeq	groS	10 kDa chaperonin
trd_0155	603.556	568.039	556.403	18942.8	18425.4	17103.4	575.999	18157.2	31.5229	0	0	4.98106	DESeq2, EBSeq, edgeR, NOISeq	hdrC	Metabolism heterodisulfide reductase C
trd_0154	1263.38	1114.34	1082.95	36433.5	34051.1	31688.1	1153.56	34057.6	29.524	0	0	4.88674	DESeq2, EBSeq, edgeR, NOISeq	hdrB	Conserved protein (CCG superfamily-like)
trd_A0834	800.479	776.319	820.094	22530	29372	18596.8	798.964	23499.6	29.4126	1.19819182034933e-173	4.85249023817486e-175	4.87813	DESeq2, EBSeq, edgeR, NOISeq		Metallo-beta-lactamase family protein
trd_1807	757.002	676.737	702.345	21937.1	19015.8	20577.1	712.028	20510	28.805	0	0	4.85164	DESeq2, EBSeq, edgeR, NOISeq		TPP-dependent acetoin dehydrogenase alpha-subunit
trd_1808	874.644	828.916	853.262	24412.4	23017.3	25019.2	852.274	24149.6	28.3355	0	0	4.82592	DESeq2, EBSeq, edgeR, NOISeq		Acetoin:2,6-dichlorophenolindophenol oxidoreductase beta subunit
trd_1117	1377.18	1382.93	1451.13	40336.7	36826.6	35947.7	1403.75	37703.7	26.8593	0	0	4.74647	DESeq2, EBSeq, edgeR, NOISeq		Acetyl-coenzyme A synthetase
trd_0153	790.249	795.955	748.781	21610.6	19702.8	18487.5	778.328	19933.6	25.6108	0	0	4.67843	DESeq2, EBSeq, edgeR, NOISeq	hdrA	CoB--CoM heterodisulfide reductase iron-sulfur subunit A 1
trd_1920	3654.58	3946.82	3771.27	106673	95540.1	88033.5	3790.89	96748.9	25.5214	0	0	4.67288	DESeq2, EBSeq, edgeR, NOISeq		Conserved hypothetical protein
trd_0148	519.16	513.339	483.432	11921.8	13746.3	12391	505.31	12686.4	25.1061	0	0	4.65114	DESeq2, EBSeq, edgeR, NOISeq	etfA	Electron transfer flavoprotein alpha-subunit
trd_1300	6151.92	6249.13	6574.85	177458	162563	130553	6325.3	156858	24.7985	8.55677736823552e-300	1.36244984056363e-301	4.63184	DESeq2, EBSeq, edgeR, NOISeq	groL	60 kDa chaperonin
trd_1921	297.942	322.59	326.711	9288.56	7297.04	6884.46	315.747	7823.35	24.7773	1.40108904387833e-275	2.76435013849307e-277	4.62597	DESeq2, EBSeq, edgeR, NOISeq		Hypothetical protein
trd_1064	4834.84	4864.09	4758.04	111315	106746	106278	4818.99	108113	22.4348	0	0	4.48743	DESeq2, EBSeq, edgeR, NOISeq	fusA	Translation elongation factor G
trd_0323	230.17	198.463	189.89	4497.57	4545.68	3843.95	206.174	4295.73	20.8355	0	0	4.3918	DESeq2, EBSeq, edgeR, NOISeq		Pyoverdin chromophore biosynthetic protein pvcC
trd_1113	3942.29	3346.52	3549.87	71281	79079.3	74826.6	3612.89	75062.3	20.7762	0	0	4.37792	DESeq2, EBSeq, edgeR, NOISeq		Putative sodium/solute symporter
trd_1567	2106.05	2193.61	2070.55	39916.9	42352.4	43337.6	2123.4	41869	19.7178	0	0	4.30079	DESeq2, EBSeq, edgeR, NOISeq		Cysteine desulfurase/cysteine sulfinate desulfinase
trd_0149	478.241	507.027	475.14	9621.1	9667.05	9190.63	486.803	9492.93	19.5006	0	0	4.28226	DESeq2, EBSeq, edgeR, NOISeq	etfB	Electron transfer flavoprotein subunit beta
trd_0146	234.006	241.942	233.009	3913.74	4419.61	3853.24	236.319	4062.2	17.1895	0	0	4.1011	DESeq2, EBSeq, edgeR, NOISeq		Hypothetical protein (HTH superfamily-like)
trd_A0301	717.362	751.073	691.565	12440.9	11823.8	12097.1	720	12120.6	16.8342	0	0	4.07162	DESeq2, EBSeq, edgeR, NOISeq		Uncharacterized protein
trd_0360	663.656	695.672	739.66	13044.3	10882.5	10038.4	699.662	11321.8	16.1817	3.71671591488537e-287	6.5611807427883e-289	4.01353	DESeq2, EBSeq, edgeR, NOISeq		SWIM zinc finger domain protein
trd_A0680	620.179	616.427	652.592	10105.6	10884.6	9112.24	629.733	10034.2	15.934	0	0	3.99307	DESeq2, EBSeq, edgeR, NOISeq		Binding-protein-dependent transport systems inner membrane component
trd_0147	1659.78	1565.96	1577.17	25543.9	25391.5	24255	1600.97	25063.5	15.6552	0	0	3.96965	DESeq2, EBSeq, edgeR, NOISeq		Heterodisulfide reductase
trd_1952	3536.94	3444	3403.93	63294	50789.3	48302.6	3461.62	54128.7	15.6368	6.02741244518024e-271	1.27266237160261e-272	3.96673	DESeq2, EBSeq, edgeR, NOISeq		Bacterial extracellular solute-binding proteins, family 5
trd_1492	731.428	798.76	776.145	11005.4	11999.2	11379.2	768.778	11461.3	14.9085	0	0	3.89438	DESeq2, EBSeq, edgeR, NOISeq		Dihydrolipoamide S-acetyltransferase
trd_0858	0	2.10385	2.48765	33.1036	15.7581	18.5648	1.5305	22.4755	14.6851	8.23485253238355e-13	4.09319772810757e-13	3.5284	DESeq2, EBSeq, edgeR, NOISeq		Hypothetical protein
trd_1264	4425.65	4683.16	4361.67	69181.9	64977.9	62742	4490.16	65633.9	14.6173	0	0	3.86903	DESeq2, EBSeq, edgeR, NOISeq	pyrB	Aspartate carbamoyltransferase
trd_1878	966.712	1029.48	1057.25	14887.6	13687.5	14900.3	1017.81	14491.8	14.2381	0	0	3.82884	DESeq2, EBSeq, edgeR, NOISeq	hhyS	Nickel-dependent hydrogenase, small subunit
trd_1250	531.948	468.456	492.554	7595.76	7147.86	5281.7	497.653	6675.11	13.4132	4.88686749137775e-147	2.70646866950654e-148	3.74737	DESeq2, EBSeq, edgeR, NOISeq		Uncharacterized protein
trd_1566	886.153	855.564	859.067	11545.6	11567.5	10535.5	866.928	11216.2	12.9379	0	0	3.69435	DESeq2, EBSeq, edgeR, NOISeq		Uncharacterized protein
trd_0151	1052.39	1133.97	1068.03	13095.5	14643.5	13536.9	1084.8	13758.6	12.6831	0	0	3.66286	DESeq2, EBSeq, edgeR, NOISeq		Hypothetical protein
trd_0152	356.763	388.51	353.246	4637.51	4731.62	4471.03	366.173	4613.39	12.5989	0	0	3.65031	DESeq2, EBSeq, edgeR, NOISeq		Uncharacterized protein
trd_1587	10159.4	9634.21	12082.5	127607	144465	128920	10625.4	133664	12.5797	1.38211322786948e-242	3.68372165268085e-244	3.65275	DESeq2, EBSeq, edgeR, NOISeq		Thermitase
trd_A0679	1646.99	1685.88	1533.22	19595.8	19380.3	18774.2	1622.03	19250.1	11.8679	0	0	3.56875	DESeq2, EBSeq, edgeR, NOISeq		Hypothetical protein (Beta-helix superfamily like)
trd_1430	2638	2642.43	2585.49	27370.6	34336.8	27816.3	2621.97	29841.3	11.3812	3.08925775761334e-260	7.37828955608586e-262	3.50848	DESeq2, EBSeq, edgeR, NOISeq		Inosine-5'-monophosphate dehydrogenase
trd_0052	3047.19	3237.82	3092.97	34369	37061.9	34821.5	3125.99	35417.5	11.33	0	0	3.50126	DESeq2, EBSeq, edgeR, NOISeq	xerC	Tyrosine recombinase xerC
trd_0631	138.102	131.14	139.308	1423.45	1548.49	1533.66	136.183	1501.87	11.0283	2.807811654265e-240	7.58079989728867e-242	3.4667	DESeq2, EBSeq, edgeR, NOISeq		Hypothetical protein
trd_1877	1654.66	1680.27	1649.31	18732.1	16611.1	19475.6	1661.41	18272.9	10.9984	0	0	3.45867	DESeq2, EBSeq, edgeR, NOISeq	hhyL	Nickel-dependent hydrogenase, large subunit
trd_1526	5377.02	5234.37	5089.72	56942.6	58394.2	54663.2	5233.7	56666.7	10.8273	0	0	3.43666	DESeq2, EBSeq, edgeR, NOISeq		Conserved hypothetical protein (COG2345 superfamily-like)
trd_A0325	2996.04	2589.13	2534.08	30924.7	28134.5	27782.3	2706.42	28947.2	10.6957	1.17669332481415e-297	1.95504602253649e-299	3.42039	DESeq2, EBSeq, edgeR, NOISeq		Dipeptide transport system permease protein DppB
trd_A0469	1085.63	1077.87	1184.12	12633.5	13304	9759.95	1115.87	11899.2	10.6635	3.06992602233745e-172	1.2751509957788e-173	3.41378	DESeq2, EBSeq, edgeR, NOISeq		Binding-protein-dependent transport systems inner membrane component
trd_0632	707.132	758.086	735.514	8000.53	7665.78	7277.42	733.577	7647.91	10.4255	0	0	3.37852	DESeq2, EBSeq, edgeR, NOISeq		KDP operon transcriptional regulatory protein kdpE
trd_1016	1.27872	1.40256	2.48765	18.0565	22.0613	11.3452	1.72298	17.1543	9.95621	5.65788749095327e-10	3.16873034280457e-10	3.18874	DESeq2, EBSeq, edgeR, NOISeq	rrfG	5S ribosomal RNA
trd_1434	1957.72	1712.53	1622.77	17250	20197.6	15093.2	1764.34	17513.6	9.92643	6.77247133726991e-162	3.09437942720536e-163	3.31256	DESeq2, EBSeq, edgeR, NOISeq		Small heat shock protein
trd_0394	91285.3	85717	89766.7	868430	852266	878978	88923	866558	9.74504	6.54174853967486e-315	9.73676660114939e-317	3.28449	DESeq2, EBSeq, edgeR, NOISeq		Putative ABC transporter, substrate binding protein (Oligopeptide)
trd_0228	8091.74	6505.09	10365.2	112214	61003.7	64482.9	8320.67	79233.4	9.52247	2.33037575786286e-24	8.42129557358543e-25	3.25108	DESeq2, EBSeq, edgeR, NOISeq		Hypothetical protein
trd_A0555	1255.7	1329.63	1219.78	13005.2	11638.9	11186.3	1268.37	11943.5	9.4164	3.49055806601656e-310	5.4370063333591e-312	3.23364	DESeq2, EBSeq, edgeR, NOISeq		Conserved hypothetical protein (plasmid)
trd_1174	3269.69	3294.62	3180.04	30432.7	30171.5	30790.8	3248.12	30465	9.37928	0	0	3.22928	DESeq2, EBSeq, edgeR, NOISeq		Selenium-binding protein
trd_A0324	2265.89	2134.7	2054.79	18766.7	19169.2	19852	2151.8	19262.6	8.95188	0	0	3.16337	DESeq2, EBSeq, edgeR, NOISeq		Oligopeptide transport system permease protein OppC
trd_1173	1278.72	1382.93	1319.28	12778	11474	10769.7	1326.98	11673.9	8.79735	1.3690903238909e-283	2.51165756892412e-285	3.13482	DESeq2, EBSeq, edgeR, NOISeq		NifU family protein
trd_A0480	685.394	748.268	738.001	5763.03	6632.05	6437.88	723.888	6277.65	8.67213	2.26816569122032e-278	4.31807244780608e-280	3.11334	DESeq2, EBSeq, edgeR, NOISeq		Hypothetical protein (plasmid)
trd_0145	318.401	298.045	235.497	2712.99	2379.47	2274.19	283.981	2455.55	8.64688	8.79070716985439e-150	4.77722750317459e-151	3.11708	DESeq2, EBSeq, edgeR, NOISeq		Hypothetical protein
trd_1634	4144.33	5253.3	5117.92	40992.7	41963.7	40182.6	4838.52	41046.4	8.48325	4.94528223725612e-211	1.50635111415209e-212	3.08317	DESeq2, EBSeq, edgeR, NOISeq		Cysteine desulfurase IscS
trd_1158	7761.83	7742.16	7636.24	63229.3	65075.6	63581.5	7713.41	63962.1	8.29233	0	0	3.05162	DESeq2, EBSeq, edgeR, NOISeq		Transcriptional regulator, TetR family protein
trd_A0468	609.949	577.857	615.278	5552.37	5266.35	3496.38	601.028	4771.7	7.93923	8.60280992811596e-69	1.21791251664916e-69	2.98858	DESeq2, EBSeq, edgeR, NOISeq		ABC transporter, carbohydrate uptake transporter-1 (CUT1) family, permease protein
trd_1172	4228.73	4381.61	4154.37	35268.8	33104.6	31366.3	4254.9	33246.6	7.81371	2.42494318950315e-298	3.94504430275694e-300	2.9655	DESeq2, EBSeq, edgeR, NOISeq		Sulfurtransferase
trd_0150	2282.52	2422.93	2208.2	18402.6	17866.5	17192.1	2304.55	17820.4	7.7327	2.27703630206252e-313	3.46796806127576e-315	2.95003	DESeq2, EBSeq, edgeR, NOISeq		Iron-sulfur cluster-binding protein
trd_0938	2.55744	5.61026	1.65843	22.5706	25.2129	27.8473	3.27538	25.2103	7.69691	3.00771984937931e-12	1.5210379715968e-12	2.81802	DESeq2, edgeR, NOISeq		Hypothetical protein
trd_0144	476.963	505.624	456.068	3501.45	3729.41	3706.78	479.552	3645.88	7.60269	3.40774158995941e-266	7.66712368803605e-268	2.92478	DESeq2, EBSeq, edgeR, NOISeq		Glycine cleavage system H protein
trd_A0835	373.386	382.9	383.927	2761.14	3433.16	2404.15	380.071	2866.15	7.54109	2.56271988165241e-109	2.06685265636902e-110	2.9135	DESeq2, EBSeq, edgeR, NOISeq		Rhodanese domain protein (plasmid)
trd_1568	2267.17	2259.53	2238.88	17131.1	15830.6	17925.4	2255.19	16962.3	7.52146	9.04746510268453e-294	1.53453025279177e-295	2.91083	DESeq2, EBSeq, edgeR, NOISeq	moeB	Putative molybdopterin biosynthesis MoeB protein
trd_0054	1467.97	1419.4	1456.93	9460.1	11339.5	11735	1448.1	10844.9	7.48905	4.52759300526645e-213	1.34777777242269e-214	2.90548	DESeq2, EBSeq, edgeR, NOISeq		Hypothetical protein (Atrophin-1 superfamily-like)
trd_1041	10688.8	12221.9	13432.5	92572.6	88517.3	90687.2	12114.4	90592.4	7.47807	1.25145190719014e-194	4.02855754131822e-196	2.90207	DESeq2, EBSeq, edgeR, NOISeq	moaA	GTP 3',8-cyclase
trd_0750	7159.55	6654.47	6940.53	54324.5	50492	49719.7	6918.18	51512.1	7.4459	2.21251981773864e-285	3.98238250337173e-287	2.89652	DESeq2, EBSeq, edgeR, NOISeq	purF	Amidophosphoribosyltransferase
trd_1112	3203.19	2777.08	2889.81	23207.1	21871.2	20043.8	2956.7	21707.4	7.34177	8.6552094711964e-228	2.42669424426067e-229	2.87716	DESeq2, EBSeq, edgeR, NOISeq		Uncharacterized protein
trd_0322	170.07	182.333	175.794	1242.89	1287.96	1338.73	176.066	1289.86	7.32602	3.60860245892962e-179	1.36150110080765e-180	2.86783	DESeq2, EBSeq, edgeR, NOISeq		Catechol 2,3-dioxygenase
trd_A0384	10990.6	10350.2	10693.6	82393.3	78760.9	72061.5	10678.1	77738.6	7.28017	5.29960493024751e-248	1.35746197590279e-249	2.86389	DESeq2, EBSeq, edgeR, NOISeq		Putative hypoxanthine phosphoribosyl transferase with additional GAF motif
trd_1493	638.081	563.831	593.718	4496.07	4159.08	4335.92	598.543	4330.36	7.23482	1.12005530483281e-257	2.75264543589926e-259	2.85949	DESeq2, EBSeq, edgeR, NOISeq		TPP-dependent acetoin dehydrogenase alpha-subunit
trd_A0760	138.102	139.555	126.87	958.499	959.141	985.999	134.842	967.88	7.17787	8.85632449794273e-157	4.35305669334672e-158	2.84379	DESeq2, EBSeq, edgeR, NOISeq		Hypothetical protein (plasmid)
trd_A0467	38.3616	58.9077	53.899	380.691	400.255	288.786	50.3894	356.577	7.07643	4.02085931939603e-52	7.73831007817304e-53	2.78311	DESeq2, EBSeq, edgeR, NOISeq		Hypothetical protein (plasmid)
trd_A0239	4004.95	4101.8	3902.29	29137.2	29963.4	25176	4003.01	28092.2	7.01776	9.45589600967685e-226	2.68391648595881e-227	2.81064	DESeq2, EBSeq, edgeR, NOISeq		Divalent metal cation transporter MntH
trd_A0660	837.562	749.671	782.779	5450.05	5474.35	5510.66	790.004	5478.36	6.9346	3.38873149609409e-281	6.33407756279269e-283	2.79786	DESeq2, EBSeq, edgeR, NOISeq		Hypothetical protein (UBQ superfamily-like) (plasmid)
trd_1494	2460.26	2535.84	2392.29	16204.2	16594.3	18297.7	2462.79	17032.1	6.91575	1.67271847557488e-262	3.82137138760617e-264	2.7896	DESeq2, EBSeq, edgeR, NOISeq		2-oxoisovalerate dehydrogenase beta subunit
trd_1527	558.801	544.195	582.938	3800.89	4016.21	3799.6	561.978	3872.23	6.89037	1.980519049205e-262	4.59310406011545e-264	2.78474	DESeq2, EBSeq, edgeR, NOISeq		Uncharacterized protein
trd_A0481	352.927	434.795	412.949	2633.24	2834.35	2757.91	400.224	2741.83	6.85075	2.09022027318044e-192	6.87334461585816e-194	2.76575	0		Uncharacterized protein
trd_1635	2808.07	3951.02	4295.33	25495.8	24126.7	25791.7	3684.81	25138	6.82208	6.45417386370363e-77	8.28832988381463e-78	2.76886	DESeq2, EBSeq, edgeR, NOISeq		Transcriptional regulator superfamily
trd_0143	809.43	849.954	786.925	5519.27	5601.47	5565.33	815.436	5562.02	6.82091	1.50437367326496e-288	2.6036235258999e-290	2.76845	DESeq2, EBSeq, edgeR, NOISeq		Glycine cleavage system H protein
trd_A0540	40.919	29.4539	27.3641	157.994	357.183	150.582	32.579	221.92	6.81174	9.62917821502264e-14	4.64627013905904e-14	2.78388	DESeq2, EBSeq, edgeR, NOISeq		Hypothetical protein (plasmid)
trd_0556	46.0339	49.791	47.2653	452.917	297.302	220.715	47.6967	323.645	6.78547	1.05451559329411e-25	3.69755727243659e-26	2.74808	DESeq2, EBSeq, edgeR, NOISeq		Uncharacterized protein
trd_1020	7.67232	3.50641	4.14608	49.6553	31.5161	21.659	5.10827	34.2768	6.71007	5.74018893555329e-13	2.84327115499368e-13	2.77679	DESeq2, EBSeq, edgeR, NOISeq	rrsG	16S ribosomal RNA
trd_1495	1868.21	2099.64	1936.22	12344.6	13305.1	13860.7	1968.02	13170.1	6.69207	1.12354315357625e-244	2.95566907828989e-246	2.74076	DESeq2, EBSeq, edgeR, NOISeq		Acetoin catabolism protein X
trd_0942	8585.33	7911.87	7498.59	59502.2	51875.6	49188.6	7998.59	53522.1	6.69144	1.94169554810191e-178	7.46030480579135e-180	2.74239	DESeq2, EBSeq, edgeR, NOISeq	rsfS	Ribosomal silencing factor RsfS
trd_A0688	143.217	175.321	206.475	1446.02	940.232	1123.17	175.004	1169.81	6.68448	6.01022588106959e-49	1.2399081429967e-49	2.72901	DESeq2, EBSeq, edgeR, NOISeq		Hypothetical protein (plasmid)
trd_1431	24.2957	9.11667	11.609	90.2824	107.155	100.044	15.0071	99.1604	6.60756	1.93614083567764e-32	5.78362596465838e-33	2.85388	DESeq2, EBSeq, edgeR, NOISeq		Hypothetical protein
trd_1874	1043.44	1024.57	993.4	6528.93	6437.7	7039.17	1020.47	6668.6	6.53483	1.32927446125622e-266	2.9447409318241e-268	2.709	DESeq2, EBSeq, edgeR, NOISeq	hhaC	Conserved hypothetical protein (hydrogenase associated)
trd_A0619	2708.33	2673.29	2909.72	18449.2	17716.3	17406.6	2763.78	17857.4	6.46122	2.94753409051459e-272	6.12156612775615e-274	2.69123	DESeq2, EBSeq, edgeR, NOISeq		GYD domain superfamily (plasmid)
trd_1872	222.497	225.112	251.252	1519.75	1367.8	1584.2	232.954	1490.59	6.39863	6.58489261398052e-143	3.80642806000258e-144	2.67363	DESeq2, EBSeq, edgeR, NOISeq		Conserved hypothetical protein (hydrogenase associated)
trd_1188	4135.38	3887.91	3923.02	28455.5	23787.3	23614.5	3982.1	25285.8	6.34986	3.90569918087343e-186	1.40599762828258e-187	2.66673	DESeq2, EBSeq, edgeR, NOISeq		Hypothetical protein
trd_A0689	84.3955	61.0115	89.5552	625.958	385.548	433.18	78.3208	481.562	6.14858	7.7762539382803e-34	2.24485835393761e-34	2.62388	DESeq2, EBSeq, edgeR, NOISeq		Tat (twin-arginine translocation) pathway signal sequence domain protein (plasmid)
trd_A0917	1202	1202	1217.29	8451.94	7356.92	6103.71	1207.09	7304.19	6.05105	9.09646094032531e-116	6.92703844538445e-117	2.59619	DESeq2, EBSeq, edgeR, NOISeq		Aldolase
trd_A0875	503.816	440.405	420.412	3129.79	2400.48	2541.32	454.878	2690.53	5.91484	2.68199092321765e-104	2.27444713114685e-105	2.56755	DESeq2, EBSeq, edgeR, NOISeq		Serine protein kinase
trd_1951	1441.12	1315.61	1692.43	10054.5	7619.55	8491.35	1483.05	8721.79	5.88098	3.1012134399938e-89	3.28477436011805e-90	2.55543	DESeq2, EBSeq, edgeR, NOISeq		Oligopeptide ABC transporter, permease protein
trd_A0599	4270.92	4197.88	4471.96	29627.7	23645.5	22197.4	4313.59	25156.9	5.83201	1.41571284836886e-119	1.04867618397693e-120	2.54354	DESeq2, EBSeq, edgeR, NOISeq		Lpxtg-motif cell wall anchor domain protein
trd_1540	1791.49	1947.46	2048.99	10603.7	11375.2	11499.9	1929.31	11159.6	5.78423	4.28383198412018e-224	1.2455586246663e-225	2.53021	DESeq2, EBSeq, edgeR, NOISeq		Putative transcriptional regulator (WYL superfamily-like)
trd_1873	548.571	524.559	630.203	3409.67	3018.2	3330.33	567.778	3252.73	5.72888	3.34630674885141e-153	1.72585567870841e-154	2.51674	DESeq2, EBSeq, edgeR, NOISeq	hupD	F420-nonreducing hydrogenase - HupD
trd_0395	13049.3	11894.4	11606.5	70315	67438.2	71336.4	12183.4	69696.6	5.7206	3.90875784162843e-206	1.21768157060076e-207	2.51628	DESeq2, EBSeq, edgeR, NOISeq	oppB	Oligopeptide transport system permease protein oppB
trd_A0620	2171.27	2428.54	2539.06	14676.9	12655.8	12374.5	2379.62	13235.7	5.56212	2.31827516498739e-155	1.14750207197368e-156	2.47359	DESeq2, EBSeq, edgeR, NOISeq		O-methyltransferase
trd_0362	1098.42	1011.25	1045.64	6103.09	5700.22	5705.6	1051.77	5836.3	5.54903	1.40534801878574e-224	4.03751767252394e-226	2.47399	DESeq2, EBSeq, edgeR, NOISeq		Polysaccharide deacetylase family protein
trd_1065	396.403	373.082	367.342	2148.72	2062.21	2036.98	378.943	2082.63	5.49591	1.07934232144491e-179	3.99756415349967e-181	2.46133	DESeq2, EBSeq, edgeR, NOISeq		Ribonuclease HI
trd_A0918	404.076	367.472	339.149	2436.12	2042.25	1582.14	370.232	2020.17	5.45649	4.89218211328231e-54	9.14426563230339e-55	2.44894	DESeq2, EBSeq, edgeR, NOISeq		Hypothetical protein (plasmid)
trd_0381	12342.2	11522.1	11014.5	71730.9	62367.3	53430.7	11626.2	62509.6	5.3766	1.29756909831433e-106	1.07793902248335e-107	2.42658	DESeq2, EBSeq, edgeR, NOISeq	sufC	FeS assembly ATPase SufC
trd_1705	3419.3	3388.6	3646.06	18149.8	18705.9	18774.2	3484.65	18543.3	5.32142	1.07536459144629e-235	2.97781818330575e-237	2.41147	DESeq2, EBSeq, edgeR, NOISeq		Hypothetical transcriptional regulator
trd_1429	15220.6	15103.5	17964.1	78380.2	99952.4	76610.9	16096.1	84981.2	5.27962	9.74702826272576e-86	1.07962929874429e-86	2.40018	DESeq2, EBSeq, edgeR, NOISeq	argF	Ornithine carbamoyltransferase, catabolic
trd_0251	8413.98	8767.43	8947.23	47466	47922.4	39894.8	8709.55	45094.4	5.17758	6.02592881671643e-152	3.17044368342298e-153	2.37185	DESeq2, EBSeq, edgeR, NOISeq		Putative ABC transporter solute-binding protein
trd_1876	928.351	981.094	897.211	4520.14	4799.91	5129.05	935.552	4816.37	5.14816	1.27059326507549e-178	4.83784213078241e-180	2.36337	DESeq2, EBSeq, edgeR, NOISeq	hhaA	Conserved hypothetical protein (hydrogenase associated)
trd_1268	2989.65	3056.89	3046.54	14311.3	15711.8	16726.9	3031.02	15583.3	5.14128	2.42040405521657e-186	8.62933948381124e-188	2.36191	DESeq2, EBSeq, edgeR, NOISeq		Mechanosensory protein 2
trd_A0233	4186.53	5648.13	5258.88	22904.7	26646.9	27835.9	5031.18	25795.8	5.12719	5.41880792384554e-81	6.52732834025008e-82	2.35717	DESeq2, EBSeq, edgeR, NOISeq		Transcriptional Regulator of molybdate metabolism, XRE family
trd_A0465	742.936	885.719	789.413	3605.28	4310.36	4423.59	806.023	4113.08	5.10293	2.54804030930661e-115	1.9756352692443e-116	2.34821	DESeq2, EBSeq, edgeR, NOISeq		Uma2 family endonuclease
trd_1638	3447.43	3775	3602.11	17758.6	20253.3	16839.3	3608.18	18283.7	5.0673	1.99999639047062e-154	1.01765133056138e-155	2.34038	DESeq2, EBSeq, edgeR, NOISeq	hrcA	Heat-inducible transcription repressor HrcA
trd_A0777	645.754	657.803	720.588	3692.55	3829.21	2719.75	674.715	3413.84	5.05968	6.07784528536099e-70	8.41515442763722e-71	2.33719	DESeq2, EBSeq, edgeR, NOISeq		Xanthine dehydrogenase family protein subunit M
trd_A0438	245.514	228.618	253.74	1370.79	1142.99	1155.15	242.624	1222.97	5.04061	2.02693092866243e-97	1.84521576406444e-98	2.33241	DESeq2, EBSeq, edgeR, NOISeq		Uncharacterized protein
trd_1209	9003.47	8415.39	9198.48	46490.9	46334	41005.6	8872.45	44610.2	5.02795	7.48354789331275e-170	3.18614188604177e-171	2.32986	DESeq2, EBSeq, edgeR, NOISeq		Putative ATPase, AAA family (CODH associated)
trd_A0762	819.66	954.445	910.478	4636	4713.76	4134.8	894.861	4494.86	5.02297	1.18477979005118e-149	6.47958486770807e-151	2.32361	DESeq2, EBSeq, edgeR, NOISeq		Hypothetical protein (plasmid)
trd_0948	6999.71	6751.94	7059.94	37872	35059.6	31580.9	6937.2	34837.5	5.02184	5.73515177728824e-162	2.60057072628854e-163	2.32799	DESeq2, EBSeq, edgeR, NOISeq		Heat shock protein, Hsp20 family
trd_1483	8665.89	10217.7	11050.9	45702.5	53001.8	50412.8	9978.17	49705.7	4.98144	7.42179551861857e-111	5.93435363378639e-112	2.31596	DESeq2, EBSeq, edgeR, NOISeq		Uncharacterized protein
trd_A0081	740.379	742.658	759.561	3903.21	3633.81	3395.3	747.533	3644.11	4.87485	1.63768853921245e-164	7.19925387608105e-166	2.28355	DESeq2, EBSeq, edgeR, NOISeq		ABC transporter permease protein
trd_1947	1698.14	1962.89	2069.72	11526.1	8867.59	7469.26	1910.25	9287.64	4.862	3.74069080989542e-47	7.89830873671238e-48	2.28009	DESeq2, EBSeq, edgeR, NOISeq		Hypothetical protein
trd_A0525	1654.66	1706.92	1714.82	7582.22	8552.43	8456.29	1692.13	8196.98	4.84417	6.19082890810173e-189	2.12146785012832e-190	2.27577	DESeq2, EBSeq, edgeR, NOISeq		DNA-directed DNA polymerase
trd_1035	44954.7	46506.9	44983.3	235249	213032	211782	45481.6	220021	4.83758	2.5419942959313e-161	1.18784780183705e-162	2.27406	DESeq2, EBSeq, edgeR, NOISeq		ClpC ATPase
trd_A0937	44.7552	53.2974	53.899	284.39	225.866	223.81	50.6505	244.688	4.83091	3.88752864063501e-41	9.60780702462234e-42	2.2419	DESeq2, EBSeq, edgeR, NOISeq		Hypothetical protein (plasmid)
trd_1875	714.804	683.049	710.637	3320.89	3281.88	3538.67	702.83	3380.48	4.80981	4.54436046241331e-180	1.66736659403188e-181	2.2675	DESeq2, EBSeq, edgeR, NOISeq	hhaB	Hypothetical protein (hydrogenase associated)
trd_A0919	3921.83	3851.44	3612.89	19197.1	18713.2	16729	3795.39	18213.1	4.79874	6.04624447808802e-168	2.61606285829354e-169	2.26264	DESeq2, EBSeq, edgeR, NOISeq		Toluene-4-monooxygenase system protein A
trd_0744	3152.04	3305.14	3136.09	16590.9	15243.3	14021.6	3197.76	15285.3	4.78	1.23426788321952e-161	5.68216090232591e-163	2.25615	DESeq2, EBSeq, edgeR, NOISeq		Hypothetical protein
trd_A0763	132.987	142.36	121.895	549.218	686.001	660.083	132.414	631.768	4.77116	1.82579392729859e-66	2.67328082813189e-67	2.2553	DESeq2, EBSeq, edgeR, NOISeq		Hypothetical protein (plasmid)
trd_0382	3773.5	3521.84	3701.62	19448.3	17911.7	14921	3665.65	17427	4.75413	1.13459142052087e-111	9.03275e-113	2.24907	DESeq2, EBSeq, edgeR, NOISeq		Transcriptional regulator, Fur family
trd_0068	3969.15	4162.81	4030.81	19514.6	20010.7	18255.4	4054.26	19260.2	4.75061	2.2063210595596e-198	7.02601375837602e-200	2.24744	DESeq2, EBSeq, edgeR, NOISeq	ftsZ	Cell division protein FtsZ
trd_0941	12.7872	4.90898	8.29215	42.1318	40.971	40.2238	8.66278	41.1089	4.74546	2.54305448424486e-14	1.21387058974512e-14	2.34527	DESeq2, edgeR, NOISeq		Hypothetical protein
trd_0775	9580.17	9043.03	8978.74	40849.8	44200.3	45611.8	9200.65	43554	4.73379	1.46754023028708e-176	5.74011928080445e-178	2.24313	DESeq2, EBSeq, edgeR, NOISeq	nusA	Transcription termination/antitermination protein NusA
trd_1948	2652.07	2763.05	2727.29	13200.8	13301.9	11656.7	2714.14	12719.8	4.6865	2.67438158626714e-174	1.07382576672547e-175	2.22757	DESeq2, EBSeq, edgeR, NOISeq		Putative oxidoreductase protein
trd_0996	2520.36	2535.14	2463.6	12072.3	11643.1	11182.2	2506.36	11632.5	4.6412	7.98206637137083e-212	2.40373753654989e-213	2.21407	DESeq2, EBSeq, edgeR, NOISeq		Bactofilin-like protein (DUF342 superfamily)
trd_0557	452.667	447.418	493.383	2087.03	2261.81	2107.11	464.489	2151.98	4.63301	1.51142705622948e-140	8.94614145431777e-142	2.21118	DESeq2, EBSeq, edgeR, NOISeq		Cytochrome c oxidase (Bo3-type) subunit II
trd_0303	294.106	277.708	288.567	1342.2	1333.13	1300.57	286.793	1325.3	4.6211	1.83732710275787e-129	1.23378836253038e-130	2.2106	DESeq2, EBSeq, edgeR, NOISeq	ipsJ	IpsJ protein
trd_A0020	3845.11	4432.1	5088.06	23836.1	18601.9	18958.8	4455.09	20465.6	4.59375	2.10705765375514e-63	3.26014112574783e-64	2.19868	DESeq2, EBSeq, edgeR, NOISeq		Heat shock protein, class I (plasmid)
trd_0396	13082.6	11852.4	11043.5	56986.3	52479.6	55598.6	11992.8	55021.5	4.58787	2.64946627917426e-141	1.54987816261838e-142	2.19795	DESeq2, EBSeq, edgeR, NOISeq	appC	Oligopeptide transport system permease protein appC
trd_0380	20051.6	19919.9	19202.1	104586	88672.8	77699	19724.6	90319.3	4.57903	1.05009422968954e-91	1.06136211515869e-92	2.19482	DESeq2, EBSeq, edgeR, NOISeq	sufB	FeS assembly protein SufB
trd_0675	1.27872	4.20769	4.97529	13.5424	13.657	20.6276	3.48723	15.9423	4.57162	3.29206304273726e-06	2.16736030020293e-06	2.05829	DESeq2, edgeR, NOISeq		Hypothetical protein
trd_A0434	911.727	1043.51	1510.83	6890.06	4480.55	4399.87	1155.36	5256.82	4.54996	1.05239624121003e-15	4.82302742596776e-16	2.1845	DESeq2, EBSeq, edgeR, NOISeq		Hypothetical protein (plasmid)
trd_1625	6699.21	6140.43	6298.72	29617.2	29368.8	28080.4	6379.45	29022.1	4.54931	2.23685325162316e-186	7.89750888423545e-188	2.18593	DESeq2, EBSeq, edgeR, NOISeq		Uncharacterised α-crystallin protein
trd_A0238	2079.2	2196.42	2333.41	9231.38	10767	10056	2203.01	10018.1	4.54746	1.7704179225241e-151	9.43732641290107e-153	2.18406	DESeq2, EBSeq, edgeR, NOISeq		UspA domain protein
trd_0121	817.102	827.513	736.343	3394.62	3499.34	3923.37	793.653	3605.78	4.54327	7.35522146616072e-132	4.73544891902352e-133	2.18482	DESeq2, EBSeq, edgeR, NOISeq		Rieske 2Fe-2S domain protein
trd_A0435	3726.19	4479.09	5641.98	16541.2	23554.1	22280.9	4615.75	20792.1	4.50459	1.81144229559812e-29	5.79360568062533e-30	2.17087	DESeq2, EBSeq, edgeR, NOISeq		Hypothetical protein (plasmid)
trd_0291	52.4275	49.791	46.436	341.569	151.277	175.335	49.5515	222.727	4.49485	1.92884677478798e-12	9.70766081876676e-13	2.15918	DESeq2, EBSeq, edgeR, NOISeq		Hypothetical protein
trd_1189	75.4445	68.7257	83.7507	293.418	407.609	317.665	75.9736	339.564	4.4695	1.35368385574114e-38	3.52829333116331e-39	2.16636	DESeq2, EBSeq, edgeR, NOISeq		Hypothetical protein
trd_0561	14702.7	13893.1	13381.9	61784.8	66347.8	59218.8	13992.6	62450.4	4.46312	6.75375494568319e-152	3.57675495565776e-153	2.15805	DESeq2, EBSeq, edgeR, NOISeq	sucB	Dihydrolipoyllysine-residue succinyltransferase component of 2-oxoglutarate dehydrogenase complex
trd_0053	1251.87	1342.25	1266.21	5072.37	6006.98	6127.43	1286.78	5735.59	4.45733	2.53966652002379e-126	1.75816304605316e-127	2.15559	DESeq2, EBSeq, edgeR, NOISeq		Hypothetical protein (TPR6 superfamily-like protein)
trd_1794	274.925	291.032	281.933	1292.54	1183.96	1284.07	282.63	1253.52	4.43521	8.48593031840325e-112	6.7264729765121e-113	2.14394	DESeq2, EBSeq, edgeR, NOISeq		Putative Phosphoribosyl transferase domain
trd_A0300	980.778	997.925	954.427	3746.72	4724.27	4528.79	977.71	4333.26	4.43205	3.87324827987206e-109	3.15061732699874e-110	2.14869	DESeq2, EBSeq, edgeR, NOISeq		Uncharacterized protein
trd_0743	6572.62	6479.15	6832.73	26734.1	31024.5	29422.2	6628.17	29060.3	4.38436	2.11969988288912e-152	1.10057107107431e-153	2.13227	DESeq2, EBSeq, edgeR, NOISeq	glmS	Glutamine--fructose-6-phosphate transaminase (isomerizing)
trd_1079	4524.11	5068.17	4926.37	20697.3	23462.7	19491	4839.55	21217	4.38409	1.38847216937371e-125	9.66019058650452e-127	2.13144	DESeq2, EBSeq, edgeR, NOISeq		tRNA-specific 2-thiouridylase MnmA
trd_0562	23781.6	23591.1	23417.9	104901	106561	98642.2	23596.9	103368	4.38058	4.7338851908301e-164	2.11378051096256e-165	2.13094	DESeq2, EBSeq, edgeR, NOISeq	sucA	2-oxoglutarate dehydrogenase, E1 component
trd_A0661	2837.48	2774.27	3209.89	12099.4	13092.9	13418.3	2940.55	12870.2	4.37679	1.42973683041088e-143	8.11619384518465e-145	2.12957	DESeq2, EBSeq, edgeR, NOISeq		Tungsten-containing aldehyde ferredoxin oxidoreductase
trd_1950	1613.74	1598.22	1670.04	7538.58	6634.15	7147.46	1627.34	7106.73	4.3671	2.79292712757403e-165	1.21809905875503e-166	2.12582	DESeq2, EBSeq, edgeR, NOISeq		Maltose ABC transporter, permease
trd_0361	2993.48	2739.91	2675.88	12519.2	11908.9	12220.8	2803.09	12216.3	4.35815	7.22777582146987e-177	2.8020453167346e-178	2.12482	DESeq2, EBSeq, edgeR, NOISeq		Conserved hypothetical protein (metallo-hydrolase like MBL fold superfamily)
trd_1427	2121.4	1992.34	2080.5	9697.84	8495.7	8754.36	2064.75	8982.63	4.35048	1.08258105832238e-160	5.09626251062109e-162	2.12133	DESeq2, EBSeq, edgeR, NOISeq		Putative membrane protein
trd_0027	4621.29	3804.46	4217.39	13543.9	16287.5	25019.2	4214.38	18283.5	4.33837	2.84898861722277e-18	1.22381269434872e-18	2.11718	DESeq2, EBSeq, edgeR, NOISeq		Aminotransferase, class I and II
trd_1731	583.096	622.037	682.444	2923.65	2766.07	2472.22	629.193	2720.64	4.32402	3.15188303111533e-107	2.58565689987654e-108	2.10753	DESeq2, EBSeq, edgeR, NOISeq		Hypothetical protein
trd_A0313	213.546	171.814	172.477	711.727	886.654	804.477	185.946	800.952	4.30745	6.83405020963116e-63	1.07868705281821e-63	2.12338	DESeq2, EBSeq, edgeR, NOISeq		Conserved hypothetical protein (plasmid)
trd_1736	11268.1	11752.1	11395.1	48884.9	47094.6	51010	11471.7	48996.5	4.27106	3.66903807486955e-170	1.54940340994838e-171	2.09427	DESeq2, EBSeq, edgeR, NOISeq		Hypothetical protein (DUF4815 like)
trd_A0915	5529.19	5402.68	5313.61	24147.5	22632.8	22565.6	5415.16	23115.3	4.26863	2.60131390343868e-182	9.45441190242511e-184	2.09367	DESeq2, EBSeq, edgeR, NOISeq	gmd	GDP-mannose 4,6-dehydratase
trd_1733	8736.22	9556.37	9017.71	40475.1	38140.8	37913.5	9103.43	38843.2	4.26687	4.63382508374677e-164	2.05306199626025e-165	2.09258	DESeq2, EBSeq, edgeR, NOISeq		Pyruvate dehydrogenase E1 component subunit alpha
trd_0255	1872.05	2104.55	1980.99	7168.43	9711.17	8502.7	1985.86	8460.77	4.2605	4.27689735622083e-81	5.13701413156326e-82	2.09028	DESeq2, EBSeq, edgeR, NOISeq		Hypothetical protein
trd_0800	557.522	405.341	466.019	1918.5	2180.92	1987.47	476.294	2028.96	4.2599	4.69888293630777e-75	6.16433587006107e-76	2.10095	DESeq2, EBSeq, edgeR, NOISeq		Hypothetical protein
trd_A0439	221.219	244.046	236.326	1014.17	937.08	1030.35	233.864	993.867	4.24977	8.9931957986393e-94	8.74727594121718e-95	2.07934	DESeq2, EBSeq, edgeR, NOISeq		Copper binding protein, plastocyanin/azurin family (plasmid)
trd_1776	10347.4	10994	10585.8	43841.2	45509.3	44889.8	10642.4	44746.8	4.20458	3.87900142967284e-175	1.54408156598261e-176	2.07158	DESeq2, EBSeq, edgeR, NOISeq		Metal-transporting P-type ATPase
trd_0163	20104	19518.1	20562.9	88048	82672.1	81967.9	20061.7	84229.3	4.19852	6.40541168587959e-155	3.23707201847843e-156	2.06967	DESeq2, EBSeq, edgeR, NOISeq		Uncharacterized protein
trd_0292	4076.56	3939.8	4109.59	17993.3	16937.8	15871.9	4041.98	16934.3	4.18961	2.90683001873518e-158	1.39857865214327e-159	2.06658	DESeq2, EBSeq, edgeR, NOISeq		Hypothetical protein
trd_1135	12679.8	13182	12268.2	52669.3	53857.9	53164.6	12710	53230.6	4.18808	1.74087142830088e-169	7.472068435767e-171	2.06605	DESeq2, EBSeq, edgeR, NOISeq		Sugar ABC transportor, ATP-binding protein
trd_0742	1845.19	1821.23	1806.86	6947.23	8278.24	7616.74	1824.43	7614.07	4.1734	6.3446413951084e-139	3.77735659383401e-140	2.06182	DESeq2, EBSeq, edgeR, NOISeq		TatD-related deoxyribonuclease
trd_1501	1086.91	1077.17	1080.47	4514.12	4453.23	4573.14	1081.52	4513.5	4.17331	3.00536116515124e-179	1.12349950099112e-180	2.06118	DESeq2, EBSeq, edgeR, NOISeq		RNA polymerase ECF-type sigma factor
trd_A0800	1912.97	1730.06	1732.23	7230.12	7261.32	7853.96	1791.75	7448.47	4.15708	6.34495193140469e-155	3.18455531344299e-156	2.05771	DESeq2, EBSeq, edgeR, NOISeq		Hepn domain protein (plasmid)
trd_1734	5911.52	6170.58	6147.8	24027.2	25800.2	25187.3	6076.63	25004.9	4.11492	5.1527044772906e-173	2.12243625059738e-174	2.04044	DESeq2, EBSeq, edgeR, NOISeq		Pyruvate dehydrogenase E1 component, beta subunit
trd_1713	7971.54	8666.45	9647.09	30742.7	39567.5	37723.8	8761.69	36011.3	4.11009	2.64694685858231e-75	3.46329495515443e-76	2.03879	DESeq2, EBSeq, edgeR, NOISeq		RNA polymerase sigma factor SigA
trd_A0202	11677.3	12214.2	13842.9	42232.6	57717.6	54980.8	12578.1	51643.7	4.10583	4.46078217797621e-59	7.61220357820101e-60	2.03742	DESeq2, EBSeq, edgeR, NOISeq		Iron-sulfur cluster binding protein
trd_A0565	1282.56	1058.94	1102.86	4601.4	4933.33	4571.08	1148.12	4701.93	4.09535	4.47485119844784e-118	3.39215096040179e-119	2.03852	DESeq2, EBSeq, edgeR, NOISeq		[2Fe-2S] binding domain protein
trd_A0510	3159.72	3555.5	3505.09	15162.9	12809.2	13879.3	3406.77	13950.5	4.09493	2.83961104601058e-121	2.09358654482607e-122	2.03228	DESeq2, EBSeq, edgeR, NOISeq		Uncharacterized protein
trd_A0201	5931.98	6214.76	6517.63	21666.3	27043	27427.5	6221.46	25378.9	4.07925	1.24287455380434e-92	1.24760685567068e-93	2.02804	DESeq2, EBSeq, edgeR, NOISeq	zitB	Zinc transporter ZitB
trd_A0681	2519.08	2671.89	2739.73	11313.9	10799.5	10151.9	2643.56	10755.1	4.06841	1.41269778035039e-157	6.8458874783335e-159	2.0229	DESeq2, EBSeq, edgeR, NOISeq		NAD-dependent deacetylase 1 (Regulatory protein SIR2homolog 1)
trd_A0357	176.463	169.009	153.405	674.109	693.355	655.958	166.292	674.474	4.05595	5.23749534226622e-76	6.78028126690055e-77	2.02484	DESeq2, EBSeq, edgeR, NOISeq		Hypothetical protein (plasmid)
trd_1979	590.769	643.777	631.862	2234.49	2733.5	2591.86	622.136	2519.95	4.05048	4.76474978436575e-97	4.40355899074301e-98	2.01641	DESeq2, EBSeq, edgeR, NOISeq		Putative Nucleotidyltransferase domain
trd_A0085	315.844	287.526	274.47	1256.43	1223.88	1072.64	292.613	1184.31	4.04737	2.20063792532028e-81	2.62035114679881e-82	2.02108	DESeq2, EBSeq, edgeR, NOISeq		Hypothetical protein (plasmid)
trd_0695	14509.6	12527	12664.6	62206.1	53144.6	45129.1	13233.7	53493.3	4.04219	2.52387604083608e-62	4.04484114540362e-63	2.01506	DESeq2, EBSeq, edgeR, NOISeq		Hypothetical protein
trd_A0594	634.245	687.958	753.756	2700.95	3430.01	2219.53	691.986	2783.5	4.02247	2.79513475285604e-37	7.49819810821541e-38	2.0063	DESeq2, EBSeq, edgeR, NOISeq		IclR-family transcriptional regulator
trd_1871	661.098	669.023	676.639	2431.61	2771.32	2823.92	668.92	2675.62	3.9999	1.47509419944269e-115	1.1284036624328e-116	2.00051	DESeq2, EBSeq, edgeR, NOISeq	hypA	Probable hydrogenase nickel incorporation protein HypA
trd_0558	4448.67	4257.48	4379.08	16107.9	17307.6	18722.6	4361.75	17379.4	3.9845	2.84470499239762e-138	1.72316847929936e-139	1.99471	DESeq2, EBSeq, edgeR, NOISeq		Cytochrome c oxidase subunit 1
trd_A0678	213.546	245.449	218.913	990.097	801.561	906.583	225.969	899.414	3.98025	1.39778061219718e-64	2.11433065950213e-65	1.98243	DESeq2, EBSeq, edgeR, NOISeq		Hypothetical protein (plasmid)
trd_0934	1028.09	930.601	880.626	3934.81	3592.84	3770.73	946.44	3766.13	3.97926	1.88084363570593e-124	1.33462424825101e-125	1.99548	DESeq2, EBSeq, edgeR, NOISeq		Hypothetical protein
trd_0652	18599	19070.7	19095.2	81379.1	74120.7	70327.8	18921.6	75275.9	3.9783	2.17201172730569e-127	1.48108795527595e-128	1.99185	DESeq2, EBSeq, edgeR, NOISeq	gyrA	DNA gyrase subunit A
trd_0995	5458.86	5745.6	5380.78	23465.9	20734.5	21129.9	5528.41	21776.8	3.93906	6.6053360189857e-139	3.95542793798728e-140	1.97723	DESeq2, EBSeq, edgeR, NOISeq		Protein of unknown function (DUF583)
trd_A0914	1337.54	1312.8	1385.62	5307.1	5133.98	5299.23	1345.32	5246.77	3.90002	4.81500686499909e-162	2.16666975579744e-163	1.96312	DESeq2, EBSeq, edgeR, NOISeq		EamA/RhaT family transporter
trd_0120	690.509	788.241	757.073	2658.82	3005.59	3039.48	745.274	2901.3	3.89292	4.58645847363695e-106	3.82601762598306e-107	1.95746	DESeq2, EBSeq, edgeR, NOISeq		Putative sarcosine oxidase subunit beta
trd_A0360	2384.81	2249.01	2168.4	8155.51	9411.77	8689.38	2267.41	8752.22	3.86001	1.92886833304775e-130	1.28190626495385e-131	1.94989	DESeq2, EBSeq, edgeR, NOISeq		Glyoxalase
trd_0346	635.524	654.296	587.913	2387.97	2466.66	2362.89	625.911	2405.84	3.84374	2.47114672310212e-123	1.77915721151001e-124	1.94225	DESeq2, EBSeq, edgeR, NOISeq		Uncharacterized protein
trd_A0546	4609.79	4749.08	4496	18553	17008.2	17674.8	4618.29	17745.3	3.8424	2.01570139169396e-153	1.0326196122212e-154	1.94151	DESeq2, EBSeq, edgeR, NOISeq		Formamidase (Formamide amidohydrolase)
trd_1267	3967.87	3865.47	3952.87	14227	15635.2	15408.8	3928.73	15090.3	3.84102	3.51994972397677e-152	1.83977988342157e-153	1.94171	DESeq2, EBSeq, edgeR, NOISeq		Putative protease/transporter
trd_0293	20040.1	19605.7	19637.5	73801.4	75005.3	78302.4	19761.1	75703	3.83091	1.00391335152108e-145	5.62942066273502e-147	1.93756	DESeq2, EBSeq, edgeR, NOISeq		ATP-dependent zinc metalloprotease FtsH 1
trd_1273	3199.36	3131.93	3373.25	12663.6	11437.2	13027.4	3234.84	12376.1	3.82586	8.07169341162604e-134	5.08497127350619e-135	1.93543	DESeq2, EBSeq, edgeR, NOISeq		Two-component response regulator
trd_A0566	2930.83	2827.57	2783.67	10985.9	10921.4	10535.5	2847.36	10814.3	3.798	1.36407249363484e-170	5.7131454388998e-172	1.92559	DESeq2, EBSeq, edgeR, NOISeq		Nicotine dehydrogenase chain A
trd_0256	3048.47	3593.37	3539.09	11482.4	14610.9	12560.1	3393.64	12884.5	3.79665	9.14351037680364e-78	1.15203799832348e-78	1.92371	DESeq2, EBSeq, edgeR, NOISeq		Hypothetical protein
trd_1199	8526.5	7812.28	8143.72	31881.7	31102.2	29705.8	8160.84	30896.6	3.78596	1.95785877245256e-143	1.11819556059077e-144	1.92078	DESeq2, EBSeq, edgeR, NOISeq		Putative Zn-dependent protease
trd_A0667	1231.41	1186.57	1274.5	4374.18	4661.24	4925.87	1230.83	4653.76	3.78101	1.71080861222382e-129	1.14290779563585e-130	1.91962	DESeq2, EBSeq, edgeR, NOISeq		Hypothetical protein (plasmid)
trd_1236	2534.42	2217.45	2355.8	9341.22	8924.32	8560.46	2369.23	8942	3.77423	8.58936052846043e-134	5.44082027244119e-135	1.91753	DESeq2, EBSeq, edgeR, NOISeq	pyrG	CTP synthase
trd_1870	691.788	757.385	776.145	2759.63	2734.55	2878.58	741.773	2790.92	3.7625	5.1832541602487e-123	3.76768215179033e-124	1.90745	DESeq2, EBSeq, edgeR, NOISeq	hypB	Hydrogenase accessory protein HypB
trd_0142	1996.08	2106.65	2005.04	7907.24	7507.15	7506.39	2035.93	7640.26	3.75272	2.15268352593484e-158	1.02828081197303e-159	1.9065	DESeq2, EBSeq, edgeR, NOISeq		IplA-like protein
trd_1394	929.629	874.499	878.139	3334.43	3654.82	2971.41	894.089	3320.22	3.71352	5.75907577807218e-93	5.72120023643723e-94	1.89409	DESeq2, EBSeq, edgeR, NOISeq		Putative transcriptional regulator
trd_1502	2460.26	2697.83	2426.28	8877.77	9434.88	9699.1	2528.12	9337.25	3.69335	2.34832203077916e-134	1.46312899113966e-135	1.88404	DESeq2, EBSeq, edgeR, NOISeq		Uncharacterized protein
trd_1949	491.028	452.327	466.848	1829.72	1770.16	1568.73	470.068	1722.87	3.66515	1.06231477971142e-87	1.14725583686384e-88	1.87551	DESeq2, EBSeq, edgeR, NOISeq		Hypothetical protein
trd_0817	9412.66	7854.36	8031.78	33676.9	29872.1	28994.2	8432.93	30847.7	3.658	3.52103793105077e-87	3.86351340997956e-88	1.87132	DESeq2, EBSeq, edgeR, NOISeq		DNA binding domain, excisionase family protein
trd_1732	1704.53	1641	1561.41	5940.58	6064.76	5918.06	1635.65	5974.47	3.65266	3.86721206639045e-147	2.12837216530316e-148	1.87013	DESeq2, EBSeq, edgeR, NOISeq		Hypothetical protein
trd_1036	55904.4	60930.9	57809.6	242569	205130	187350	58214.9	211683	3.63624	1.34802225828321e-71	1.82442610934142e-72	1.8622	DESeq2, EBSeq, edgeR, NOISeq		30S ribosomal protein S1
trd_0250	3690.39	3723.81	3871.61	14296.2	14592	12088.8	3761.93	13659	3.63085	3.28654196467813e-102	2.85538952279062e-103	1.85973	DESeq2, EBSeq, edgeR, NOISeq		Transporter
trd_A0472	65.2147	40.6744	58.0451	171.537	233.219	187.711	54.6447	197.489	3.61406	5.77597719423644e-23	2.16724101022925e-23	1.88988	DESeq2, EBSeq, edgeR, NOISeq		Hypothetical protein (plasmid)
trd_A0323	12754	12175	12723.5	43892.3	43570	48271.7	12550.8	45244.7	3.60492	3.33044433338511e-125	2.3401876070515e-126	1.84991	DESeq2, EBSeq, edgeR, NOISeq		Oligopeptide ABC transporter periplasmic oligopeptide-binding protein
trd_0834	1464.13	1537.21	1458.59	6372.44	5105.62	4567.98	1486.64	5348.68	3.59782	1.26493957092031e-56	2.23739744112246e-57	1.84556	DESeq2, EBSeq, edgeR, NOISeq		Hypothetical protein
trd_0714	13581.3	13978.7	14082.6	48552.4	51210.6	48087.1	13880.8	49283.3	3.55046	4.81888066456434e-135	2.98573776032197e-136	1.82772	DESeq2, EBSeq, edgeR, NOISeq	dnaN	DNA polymerase III subunit beta
trd_1539	352.927	396.224	411.291	1343.7	1320.53	1455.28	386.814	1373.17	3.54995	1.8118544359558e-80	2.20759003619399e-81	1.82114	DESeq2, EBSeq, edgeR, NOISeq		Uncharacterized protein
trd_A0605	34224.9	36030.5	35743.3	126195	131436	118035	35332.9	125222	3.54407	4.80884579744842e-112	3.79514310079003e-113	1.82515	DESeq2, EBSeq, edgeR, NOISeq		RNA polymerase sigma factor
trd_0859	10722.1	9904.21	9832.83	37331.8	34223.4	36334.5	10153	35963.2	3.54212	4.59973712256674e-123	3.32760491040654e-124	1.82468	DESeq2, EBSeq, edgeR, NOISeq		Putative IolC myo-catabolism protein
trd_A0818	167.512	185.84	158.38	607.902	598.807	599.232	170.577	601.98	3.52907	4.26583386086136e-59	7.26476379212112e-60	1.81248	DESeq2, EBSeq, edgeR, NOISeq		Hypothetical protein (plasmid)
trd_A0695	3883.47	4185.25	4098.81	12580.9	14830.4	15498.6	4055.84	14303.3	3.52659	2.55278722912065e-91	2.59785200886629e-92	1.8179	DESeq2, EBSeq, edgeR, NOISeq		Hypothetical protein (plasmid)
trd_0383	1994.8	2112.26	2034.89	7100.71	7528.16	7028.86	2047.32	7219.24	3.52619	3.55054663091559e-141	2.08927977589357e-142	1.817	DESeq2, EBSeq, edgeR, NOISeq		Hypothetical protein
trd_0194	3816.98	4050.61	3663.47	12784	13741	14070.1	3843.69	13531.7	3.5205	1.91145985926878e-123	1.36958183062872e-124	1.81549	DESeq2, EBSeq, edgeR, NOISeq		1,3-propanediol dehydrogenase
trd_A0182	2100.94	2155.04	2124.45	7511.5	7740.37	7068.05	2126.81	7439.97	3.49819	9.09667728808604e-139	5.47878798244019e-140	1.80582	DESeq2, EBSeq, edgeR, NOISeq		Ferric uptake regulator, Fur family
trd_1892	1231.41	1399.76	1403.03	5257.45	4752.63	4079.11	1344.73	4696.4	3.49244	7.84659272374943e-69	1.10813770553471e-69	1.80105	DESeq2, EBSeq, edgeR, NOISeq		Putative glycosyltransferase
trd_1050	4689.07	4490.31	4304.46	16040.2	16087.9	14953	4494.61	15693.7	3.49167	4.03529606202609e-129	2.72372008340286e-130	1.80415	DESeq2, EBSeq, edgeR, NOISeq		Group3 RNA polymerase sigma factor
trd_0790	5252.98	4446.83	4688.38	17358.3	17321.3	15356.2	4796.06	16678.6	3.47756	1.60991980706333e-93	1.57146897054987e-94	1.79874	DESeq2, EBSeq, edgeR, NOISeq		Hypothetical protein
trd_0332	8711.92	8284.25	7899.1	26042	27750	32391.5	8298.42	28727.8	3.46184	6.59018200245072e-83	7.66459381385753e-84	1.79169	DESeq2, EBSeq, edgeR, NOISeq		Succinate dehydrogenase, membrane subunit
trd_0763	8089.18	7443.41	7865.93	27253.3	26535.5	27127.4	7799.51	26972.1	3.45817	2.81202506126206e-134	1.76177409514861e-135	1.79016	DESeq2, EBSeq, edgeR, NOISeq		Hypothetical protein
trd_1869	184.136	178.827	200.67	656.052	633.475	659.052	187.878	649.526	3.45718	3.9856251066885e-62	6.41507675531379e-63	1.78812	DESeq2, EBSeq, edgeR, NOISeq	hypC	HypC
trd_0333	15307.6	13015.8	13396	47499.1	43625.7	52069.2	13906.4	47731.3	3.43232	3.20069964585141e-79	3.96625293601524e-80	1.7793	DESeq2, EBSeq, edgeR, NOISeq		Succinate dehydrogenase, cytochrome subunit
trd_1653	11.5085	6.31154	9.95058	37.6177	25.2129	31.9728	9.25687	31.6011	3.4138	2.51140963149152e-08	1.50389015662178e-08	1.79987	DESeq2, edgeR, NOISeq		Hypothetical protein
trd_0526	2726.23	2592.64	2710.7	9672.26	8818.22	8795.61	2676.53	9095.36	3.3982	3.46528762033519e-127	2.37496347811134e-128	1.76468	DESeq2, EBSeq, edgeR, NOISeq		Iron-sulfur cluster carrier protein
trd_A0687	167.512	145.867	172.477	651.538	518.966	475.466	161.952	548.657	3.38778	4.11781303304933e-34	1.18018317458112e-34	1.75862	DESeq2, EBSeq, edgeR, NOISeq		Hypothetical protein (plasmid)
trd_A0761	991.008	977.587	1029.89	3942.33	3190.48	3012.66	999.493	3381.83	3.38354	2.68699805764849e-63	4.17605444058211e-64	1.75663	DESeq2, EBSeq, edgeR, NOISeq		Hypothetical protein (plasmid)
trd_0715	1585.61	1608.04	1800.23	6030.87	5586.76	5247.66	1664.63	5621.76	3.37719	3.77493141061478e-95	3.60637268719169e-96	1.754	DESeq2, EBSeq, edgeR, NOISeq		Hypothetical protein
trd_0833	5204.39	4693.68	4543.27	17779.6	15946.1	14998.3	4813.78	16241.4	3.37393	4.89559536366232e-88	5.27009400518858e-89	1.75471	DESeq2, EBSeq, edgeR, NOISeq		Putative membrane protein
trd_0857	8.95104	3.50641	2.48765	18.0565	18.9097	13.4079	4.9817	16.7914	3.37061	1.07017949904304e-05	7.24936406932234e-06	1.88254	DESeq2, edgeR, NOISeq		Hypothetical protein
trd_A0021	4398.8	5620.78	5947.96	19129.3	16755	17892.4	5322.51	17925.6	3.36788	2.18475013370048e-54	4.03070896940933e-55	1.75062	DESeq2, EBSeq, edgeR, NOISeq		Hypothetical protein
trd_0308	23059.2	23158.4	22568.7	82831.1	74320.3	72875.3	22928.8	76675.6	3.34408	2.13217404583137e-101	1.8819812450225e-102	1.74137	DESeq2, EBSeq, edgeR, NOISeq		Superoxide dismutase
trd_0783	4942.25	3978.37	4035.79	12310	16351.6	14582.7	4318.81	14414.8	3.33768	1.42693017570311e-45	3.13638165999125e-46	1.73967	DESeq2, EBSeq, edgeR, NOISeq	tatA	Sec-independent protein translocase protein TatA
trd_0789	6581.57	5782.77	5821.09	21129.1	20348.9	19162	6061.81	20213.3	3.33454	8.58886977805145e-102	7.52157858721709e-103	1.73794	DESeq2, EBSeq, edgeR, NOISeq		Uncharacterized ACR
trd_0693	9339.77	8746.39	8119.67	27199.1	30707.2	29347.9	8735.28	29084.7	3.32957	2.1422235080984e-96	2.03173846043254e-97	1.73561	DESeq2, EBSeq, edgeR, NOISeq	rplI	50S ribosomal protein L9
trd_0426	493.586	513.339	553.916	2216.43	1576.86	1367.61	520.28	1720.3	3.30649	7.61840719628253e-24	2.7978989391678e-24	1.72195	DESeq2, EBSeq, edgeR, NOISeq		Hypothetical protein
trd_A0359	369.55	362.563	370.659	1069.85	1260.65	1286.13	367.591	1205.54	3.27958	3.38356238407391e-63	5.29377015438354e-64	1.71675	DESeq2, EBSeq, edgeR, NOISeq		Hypothetical protein (plasmid)
trd_A0256	1347.77	1325.42	1326.74	4171.05	4764.19	4178.12	1333.31	4371.12	3.27839	4.46856211478247e-99	4.02155122825698e-100	1.71362	DESeq2, EBSeq, edgeR, NOISeq		Hypothetical protein (plasmid)
trd_0075	393.846	422.172	430.363	1622.07	1425.58	1022.1	415.46	1356.58	3.26526	1.21889174187739e-26	4.15157311875166e-27	1.70311	DESeq2, EBSeq, edgeR, NOISeq		Putative arsenic-efflux pump regulatory protein
trd_0674	1.27872	2.80513	3.31686	10.533	9.45484	4.12552	2.4669	8.03777	3.25824	0.00796372426973793	0.00640626348316751	1.51625	edgeR, NOISeq		Hypothetical protein
trd_A0712	805.594	906.758	956.914	2478.25	3013.99	3201.4	889.755	2897.88	3.25694	3.06633488727876e-55	5.5722596601639e-56	1.7018	DESeq2, EBSeq, edgeR, NOISeq		ATPase
trd_1549	7391	7677.64	7895.79	26067.6	24115.1	23869.2	7654.81	24684	3.22463	5.73260497990988e-113	4.50433136185373e-114	1.68853	DESeq2, EBSeq, edgeR, NOISeq	uvrB	UvrABC system protein B
trd_0764	3580.42	3071.62	3245.55	10997.9	10618.8	10016.8	3299.19	10544.5	3.19609	2.57357135520863e-97	2.35175783238172e-98	1.67739	DESeq2, EBSeq, edgeR, NOISeq		Uncharacterized protein
trd_0371	4579.1	4372.49	4558.2	14738.6	14322	14079.4	4503.26	14380	3.19324	2.59277654905007e-125	1.81287941470445e-126	1.67503	DESeq2, EBSeq, edgeR, NOISeq		Trehalose-6-phosphate synthase
trd_0449	3788.85	4037.28	3822.68	12844.2	13034	11298.8	3882.94	12392.3	3.19148	3.37276144758593e-97	3.10541552460318e-98	1.67339	DESeq2, EBSeq, edgeR, NOISeq	aroF	Phospho-2-dehydro-3-deoxyheptonate aldolase
trd_1667	15429	16337.8	16198.7	51367.7	51413.3	50082.8	15988.5	50954.6	3.18695	1.72721231153099e-115	1.32724518227719e-116	1.67181	DESeq2, EBSeq, edgeR, NOISeq		Putative sensor kinase
trd_1392	1323.48	1220.93	1286.94	4267.35	3909.05	4033.73	1277.12	4070.04	3.1869	3.56494560175391e-105	2.98621265359794e-106	1.67309	DESeq2, EBSeq, edgeR, NOISeq		4-hydroxy-2-oxovalerate aldolase
trd_1669	5609.74	5955.29	6193.41	18470.3	18837.2	19229.1	5919.48	18845.5	3.18364	1.88207246288981e-115	1.45275929118874e-116	1.66999	DESeq2, EBSeq, edgeR, NOISeq	degU	Transcriptional regulatory protein degU
trd_A0714	49.8701	47.6872	67.9956	225.706	153.379	145.425	55.1843	174.836	3.16823	7.6631946779757e-15	3.59154226167501e-15	1.64332	DESeq2, EBSeq, edgeR, NOISeq		Hypothetical protein (plasmid)
trd_1538	1136.78	1098.91	1107.83	3323.9	3651.67	3588.17	1114.51	3521.25	3.15946	1.26525750422643e-104	1.06423528392877e-105	1.66134	DESeq2, EBSeq, edgeR, NOISeq		Hypothetical protein
trd_A0686	204.595	160.594	187.403	607.902	523.168	611.608	184.197	580.893	3.15365	8.39424556948509e-40	2.1327020588446e-40	1.66767	DESeq2, EBSeq, edgeR, NOISeq		Hypothetical protein (plasmid)
trd_A0502	549.85	552.61	646.788	1888.41	1916.18	1694.56	583.083	1833.05	3.14372	1.17244266269444e-64	1.76941848714011e-65	1.64942	DESeq2, EBSeq, edgeR, NOISeq		Hypothetical protein (plasmid)
trd_0943	7080.27	6618.7	6647.82	22337.4	19618.8	21937.5	6782.26	21297.9	3.14023	6.52158161885062e-97	6.07236225500456e-98	1.65092	DESeq2, EBSeq, edgeR, NOISeq		Uncharacterized protein
trd_0214	2370.75	2584.93	2325.12	7678.52	8079.69	7085.58	2426.93	7614.6	3.13754	3.04033017582493e-94	2.94666822163717e-95	1.64849	DESeq2, EBSeq, edgeR, NOISeq		Dihydroorotase
trd_A0564	6556	6554.18	7110.52	21059.9	21378.5	21003	6740.23	21147.1	3.13745	3.29359220493756e-115	2.56510296334701e-116	1.64921	DESeq2, EBSeq, edgeR, NOISeq		Aldehyde oxidase and xanthine dehydrogenase, a/b hammerhead domain
trd_1181	2655.9	2629.81	2558.13	8691.19	8639.63	7247.51	2614.61	8192.77	3.13346	1.4564124430259e-83	1.67368961953825e-84	1.64738	DESeq2, EBSeq, edgeR, NOISeq		Hypothetical protein
trd_0241	1952.61	1973.41	1794.42	6312.25	6121.49	5472.5	1906.81	5968.75	3.13022	3.01937254473765e-89	3.18763802750081e-90	1.64583	DESeq2, EBSeq, edgeR, NOISeq		Uncharacterized protein
trd_0119	1198.16	1213.92	1141	3382.58	3662.18	4008.97	1184.36	3684.58	3.11103	8.05219860616175e-83	9.3928381110298e-84	1.63829	DESeq2, EBSeq, edgeR, NOISeq		Hypothetical protein
trd_A0909	3652.02	4015.54	3922.19	11219.1	12405.8	12271.4	3863.25	11965.4	3.09724	8.43129533177311e-101	7.4711374348699e-102	1.63015	DESeq2, EBSeq, edgeR, NOISeq		Demethylmenaquinone methyltransferase
trd_A0386	831.168	733.541	718.1	2342.83	2261.81	2430.96	760.936	2345.2	3.08199	1.63076245385196e-80	1.98130017757714e-81	1.6287	DESeq2, EBSeq, edgeR, NOISeq		Alcohol dehydrogenase B
trd_A0234	3750.49	4593.4	4711.6	12295	13711.6	14177.4	4351.83	13394.6	3.07794	1.55974508923418e-60	2.55908332397716e-61	1.6208	DESeq2, EBSeq, edgeR, NOISeq	modA	Molybdate ABC transporter, periplasmic molybdate-binding protein
trd_1428	3782.45	3379.48	3523.33	11493	12477.2	8809.02	3561.76	10926.4	3.0677	3.46106429913039e-39	8.88926863951109e-40	1.61726	DESeq2, EBSeq, edgeR, NOISeq		Hypothetical protein
trd_0538	8958.71	9831.27	8995.32	26246.6	27464.2	31425.1	9261.77	28378.7	3.06406	6.40388367782896e-76	8.33458034913011e-77	1.61514	DESeq2, EBSeq, edgeR, NOISeq		Uncharacterized protein
trd_1266	10733.6	11089.4	11558.4	34487.9	33913.5	33699.3	11127.1	34033.6	3.05861	1.31387248001005e-110	1.05510008778931e-111	1.61246	DESeq2, EBSeq, edgeR, NOISeq		RecF/RecN/SMC N terminal domain protein
trd_0624	25596.1	24940.4	24051.4	82942.5	73332.8	71371.5	24862.6	75882.3	3.05206	3.20295367026075e-80	3.91361248045014e-81	1.60959	DESeq2, EBSeq, edgeR, NOISeq	rpsO	30S ribosomal protein S15
trd_1191	586.932	529.468	564.695	1749.97	1734.44	1627.52	560.365	1703.98	3.04083	1.13293462617938e-77	1.43528581925114e-78	1.60746	DESeq2, EBSeq, edgeR, NOISeq		Hypothetical protein
trd_A0424	214.825	230.021	171.648	458.936	719.619	693.087	205.498	623.881	3.03595	3.0142655916287e-18	1.29689585683436e-18	1.6059	DESeq2, EBSeq, edgeR, NOISeq		Hypothetical protein (plasmid)
trd_0136	2519.08	2285.48	2908.89	8226.24	7465.12	7694.1	2571.15	7795.15	3.03178	1.20525789392236e-65	1.78973913635407e-66	1.59981	DESeq2, EBSeq, edgeR, NOISeq		Possible multiple sugar transport system permease protein
trd_1115	520.439	485.989	522.405	1378.31	1713.43	1513.03	509.611	1534.92	3.01195	2.77787769805539e-55	5.02883363130139e-56	1.59427	DESeq2, EBSeq, edgeR, NOISeq		Uncharacterized protein
trd_0952	10651.7	9580.22	9208.43	29514.8	30350	28706.4	9813.46	29523.8	3.0085	2.479317425018e-88	2.66039599084659e-89	1.58931	DESeq2, EBSeq, edgeR, NOISeq		Hypothetical protein
trd_1411	1383.58	1393.45	1428.74	3919.76	4224.21	4481.35	1401.92	4208.44	3.00191	1.24714831528939e-90	1.27348131883133e-91	1.58613	DESeq2, EBSeq, edgeR, NOISeq		Glycosyltransferase, MGT family
trd_0069	2543.37	2792.51	2762.12	7788.37	8047.12	8465.57	2699.33	8100.35	3.00087	1.6999239404301e-101	1.49456795039545e-102	1.58406	DESeq2, EBSeq, edgeR, NOISeq	nrdR	Transcriptional repressor NrdR
trd_0701	2290.19	2141.01	2232.25	7026.98	6805.39	6122.27	2221.15	6651.55	2.99464	1.9333205623018e-90	1.9808338056121e-91	1.58258	DESeq2, EBSeq, edgeR, NOISeq		ATPase domain protein
trd_0761	3051.03	2488.15	2679.19	7926.8	8389.6	8167.5	2739.46	8161.3	2.97917	1.21238726828133e-77	1.54013889740134e-78	1.57703	DESeq2, EBSeq, edgeR, NOISeq		Hypothetical protein
trd_0301	303.057	305.759	274.47	854.674	901.362	871.516	294.429	875.851	2.97475	2.99510606102805e-58	5.16290349045334e-59	1.57445	DESeq2, EBSeq, edgeR, NOISeq		Hypothetical protein
trd_0162	8112.2	7824.91	8137.92	21279.6	24718.1	25598.9	8025.01	23865.5	2.97389	6.01372044459057e-77	7.70189188126864e-78	1.57245	DESeq2, EBSeq, edgeR, NOISeq		Translin family
trd_1169	239.121	220.203	233.009	758.373	694.406	603.357	230.778	685.379	2.96987	2.91544814486808e-40	7.28609747523279e-41	1.56975	DESeq2, EBSeq, edgeR, NOISeq		Regulatory protein, MarR
trd_1804	6292.58	6783.5	7809.55	19489	20678.8	21767.3	6961.88	20645	2.96544	6.56619877398298e-66	9.68224533650657e-67	1.56764	DESeq2, EBSeq, edgeR, NOISeq		Succinate--CoA ligase [ADP-forming] subunit beta
trd_0031	27396.6	30212.6	28199.9	85857.1	85387.7	82996.2	28603.1	84747	2.96287	3.47398142058685e-89	3.69163134690261e-90	1.56669	DESeq2, EBSeq, edgeR, NOISeq	glmU	Bifunctional protein GlmU
trd_1604	6467.77	6711.97	6269.69	17892.5	20108.4	19574.6	6483.14	19191.8	2.96026	2.69444774900519e-93	2.65807410337999e-94	1.56561	DESeq2, EBSeq, edgeR, NOISeq	hslV	ATP-dependent protease subunit HslV
trd_0032	8614.74	9532.53	8983.72	26520.5	26036.5	27501.8	9043.66	26686.3	2.95082	2.85812428598728e-97	2.62167855931682e-98	1.56054	DESeq2, EBSeq, edgeR, NOISeq		Ribose-phosphate pyrophosphokinase
trd_A0436	3699.34	3873.18	3656.01	10566.1	11963.5	10538.6	3742.84	11022.7	2.94502	1.52192726001466e-89	1.58567014629427e-90	1.55795	DESeq2, EBSeq, edgeR, NOISeq	map	Methionine aminopeptidase
trd_0870	8768.18	8254.09	7888.32	25453.6	24412.4	23433	8303.53	24433	2.94248	8.17781692822934e-93	8.15234086303237e-94	1.55711	DESeq2, EBSeq, edgeR, NOISeq		G5 domain family
trd_1640	9092.98	9658.06	8921.52	26977.9	28718.6	25583.4	9224.19	27093.3	2.9372	1.88763746351947e-89	1.97323127027649e-90	1.55409	DESeq2, EBSeq, edgeR, NOISeq	dnaK	Chaperone protein DnaK
trd_0535	5236.36	5518.39	5442.97	16199.7	16062.7	15198.4	5399.24	15820.3	2.93009	1.41398376210984e-104	1.19422650728557e-105	1.55022	DESeq2, EBSeq, edgeR, NOISeq		DNA binding domain, excisionase family protein
trd_A0466	916.842	992.314	946.134	2995.87	2775.52	2558.85	951.764	2776.75	2.91748	7.02563995379559e-72	9.41129339605016e-73	1.54107	DESeq2, EBSeq, edgeR, NOISeq		Transport permease protein
trd_1127	8158.23	7578.06	7100.57	22588.7	22025.6	21840.5	7612.29	22151.6	2.90998	1.26047244379721e-89	1.30890181079669e-90	1.54127	DESeq2, EBSeq, edgeR, NOISeq	folE	GTP cyclohydrolase 1
trd_1577	1122.72	1232.85	1328.4	3072.61	3968.93	3653.15	1227.99	3564.9	2.90303	3.11810214285254e-48	6.50818827324362e-49	1.5365	DESeq2, EBSeq, edgeR, NOISeq		Hypothetical protein
trd_1708	6134.02	7019.83	6538.36	18026.4	19607.2	19473.5	6564.07	19035.7	2.89999	6.38793948827519e-84	7.31882302048836e-85	1.53533	DESeq2, EBSeq, edgeR, NOISeq		Molybdopterin synthase sulfur carrier subunit
trd_A0775	3129.03	2820.56	3039.07	9262.98	9059.84	7674.5	2996.22	8665.77	2.89224	2.92183698817173e-68	4.16682879586968e-69	1.53241	DESeq2, EBSeq, edgeR, NOISeq		Molybdopterin-binding domain of aldehyde dehydrogenase
trd_1750	3219.82	3432.78	3493.48	12257.3	8241.47	8813.14	3382.03	9770.65	2.88899	7.45036936209938e-27	2.52471845119256e-27	1.52967	DESeq2, EBSeq, edgeR, NOISeq		Hypothetical protein
trd_0302	347.812	325.395	345.783	1041.26	966.495	927.211	339.663	978.321	2.88027	1.04239690267043e-55	1.86541778705647e-56	1.52624	DESeq2, EBSeq, edgeR, NOISeq		3-oxoadipate CoA-succinyl transferase beta subunit
trd_A0320	2737.74	2911.02	2599.59	8299.97	7478.78	7970.51	2749.45	7916.42	2.87927	1.48948115445401e-87	1.62404487245765e-88	1.52474	DESeq2, EBSeq, edgeR, NOISeq		Protease DO family protein
trd_A0473	522.996	572.246	554.745	1424.96	1728.14	1556.35	549.996	1569.82	2.85423	3.13484484305468e-54	5.81611919652928e-55	1.51149	DESeq2, EBSeq, edgeR, NOISeq		Type III-A CRISPR-associated protein Cas10/Csm1
trd_0560	4136.66	3592.67	3801.95	10037.9	11728.2	11136.8	3843.76	10967.7	2.85337	2.63608005135185e-71	3.5859448258265e-72	1.51386	DESeq2, EBSeq, edgeR, NOISeq		Hydrolase, alpha/beta fold family
trd_0663	3203.19	3037.25	2863.28	8925.92	8729.97	8288.17	3034.58	8648.02	2.84983	1.16752561361131e-92	1.16792974154957e-93	1.51143	DESeq2, EBSeq, edgeR, NOISeq	dnaJ	Chaperone protein DnaJ
trd_1639	1464.13	1621.36	1582.97	4857.2	4443.78	3963.59	1556.16	4421.52	2.84131	2.36290432457582e-62	3.77868396661138e-63	1.50367	DESeq2, EBSeq, edgeR, NOISeq	grpE	Protein GrpE
trd_1090	2506.29	2537.24	2659.29	7478.4	7569.13	6675.09	2567.61	7240.87	2.82009	5.75852377052453e-84	6.57775300890653e-85	1.49482	DESeq2, EBSeq, edgeR, NOISeq		Hypothetical protein
trd_A0888	5044.55	4742.07	5107.14	14336.9	13784.1	13805	4964.59	13975.3	2.815	9.79061556642555e-97	9.15010800600518e-98	1.49315	DESeq2, EBSeq, edgeR, NOISeq	ftsH	Cell division protein FtsH
trd_0568	278.761	274.201	271.153	764.391	817.319	734.343	274.705	772.018	2.81035	6.89340917396154e-50	1.40063384739198e-50	1.4918	DESeq2, EBSeq, edgeR, NOISeq		Hypothetical protein
trd_0699	1358	1018.96	1149.29	3609.79	3573.93	2724.91	1175.42	3302.88	2.80996	2.40612596515997e-27	8.09537707904289e-28	1.49243	DESeq2, EBSeq, edgeR, NOISeq		Hypothetical protein
trd_1210	9141.57	9559.18	10971.3	28616.5	28092.4	26383.7	9890.7	27697.6	2.80037	1.48342637195679e-66	2.16686025948689e-67	1.48505	DESeq2, EBSeq, edgeR, NOISeq	coxE	CoxE
trd_1204	2496.06	2418.72	2444.53	7315.89	7260.27	5926.31	2453.1	6834.16	2.78592	1.40352167981651e-60	2.2979084615895e-61	1.4778	DESeq2, EBSeq, edgeR, NOISeq		Hypothetical protein
trd_0036	193.087	168.308	181.598	446.898	546.28	515.69	180.998	502.956	2.7788	9.67181629376754e-34	2.79876719335053e-34	1.48687	DESeq2, EBSeq, edgeR, NOISeq		Hypothetical protein
trd_1205	14077.4	15061.4	14529.5	44194.8	36786.7	40334.2	14556.1	40438.5	2.77811	4.63960061628147e-67	6.7289465497471e-68	1.47368	DESeq2, EBSeq, edgeR, NOISeq	coxG	CoxG
trd_1500	122.757	115.01	131.016	413.795	288.898	321.791	122.928	341.494	2.77801	7.42962309947355e-21	2.97802130466956e-21	1.46592	DESeq2, EBSeq, edgeR, NOISeq		Hypothetical protein
trd_0460	2464.09	2443.97	2393.11	6754.63	7029.15	6475	2433.73	6752.93	2.77473	1.21099401585446e-96	1.13596184941695e-97	1.47236	DESeq2, EBSeq, edgeR, NOISeq	recN	DNA repair protein RecN
trd_A0542	3056.14	3149.46	3060.63	9417.96	8410.61	7824.05	3088.74	8550.87	2.7684	3.07720602311143e-72	4.11146253001389e-73	1.46799	DESeq2, EBSeq, edgeR, NOISeq		Isochorismatase hydrolase
trd_0379	16559.4	17336.4	16156.4	49805.8	46336.1	42396.9	16684.1	46179.6	2.76788	6.85618344623039e-70	9.51654400117129e-71	1.46846	DESeq2, EBSeq, edgeR, NOISeq	sufD	FeS assembly protein SufD
trd_0093	856.742	872.395	824.24	2386.47	2280.72	2384.55	851.126	2350.58	2.76173	6.39882296551494e-80	7.84071765244822e-81	1.46481	DESeq2, EBSeq, edgeR, NOISeq		RNA 2',3'-cyclic phosphodiesterase
trd_0741	2153.36	2110.86	1967.73	5153.62	6191.87	5698.38	2077.32	5681.29	2.73492	4.29520100351865e-65	6.4524653358501e-66	1.45261	DESeq2, EBSeq, edgeR, NOISeq	rdgB	dITP/XTP pyrophosphatase
trd_A0877	4811.82	5127.78	5161.03	13242.9	14124.5	13821.5	5033.54	13729.6	2.72763	2.80773359241259e-89	2.95448602316867e-90	1.44701	DESeq2, EBSeq, edgeR, NOISeq		Aminopeptidase
trd_A0874	350.369	271.396	307.639	890.787	856.189	779.723	309.801	842.233	2.71862	7.06454373802042e-37	1.91224409938801e-37	1.4518	DESeq2, EBSeq, edgeR, NOISeq	yhbH	Sporulation protein YhbH
trd_A0618	3314.44	3206.96	3399.78	9083.92	8928.52	8930.72	3307.06	8981.05	2.71572	8.96394797020459e-101	7.97415932275036e-102	1.44123	DESeq2, EBSeq, edgeR, NOISeq		Hypothetical protein (plasmid)
trd_1362	1901.46	1751.1	1856.61	4971.55	5107.72	4865.02	1836.39	4981.43	2.71262	2.76204225017126e-87	3.02113309468369e-88	1.44093	DESeq2, EBSeq, edgeR, NOISeq		Hypothetical conserved protein
trd_0677	2964.07	3213.98	3403.93	10633.8	8024.01	7322.8	3193.99	8660.19	2.7114	4.48761322571575e-26	1.55645152376849e-26	1.43794	DESeq2, EBSeq, edgeR, NOISeq	rpmG	50S ribosomal protein L33
trd_1168	21.7382	15.4282	24.8765	60.1883	56.7291	50.5376	20.681	55.8183	2.69902	2.60545533774004e-09	1.49978270220204e-09	1.44322	DESeq2, edgeR, NOISeq		Hypothetical protein
trd_0882	4042.03	3765.89	3860.83	10659.3	10973.9	9837.3	3889.58	10490.2	2.697	5.67419049810754e-83	6.57962553432339e-84	1.43172	DESeq2, EBSeq, edgeR, NOISeq		Acetyl-coenzyme A carboxylase carboxyl transferase subunit alpha
trd_A0850	8.95104	15.4282	11.609	54.1695	31.5161	11.3452	11.9961	32.3436	2.69618	0.00223542119340769	0.00172628061007011	1.34567	DESeq2, EBSeq, edgeR, NOISeq		Blasticidin-S deaminase
trd_1291	2222.42	2327.56	2092.94	6259.58	5842.04	5792.23	2214.3	5964.62	2.69368	9.39699767720186e-80	1.15470203371639e-80	1.42858	DESeq2, EBSeq, edgeR, NOISeq		GatB/Yqey domain superfamily
trd_1159	8219.61	8221.13	8407.41	24167.1	21185.2	21527	8282.72	22293.1	2.69152	4.74358354468588e-76	6.12446058209704e-77	1.42797	DESeq2, EBSeq, edgeR, NOISeq		Phytoene synthetase
trd_0035	3137.98	3366.15	3172.58	8151	8759.39	9100.9	3225.57	8670.43	2.68803	1.32566567445351e-82	1.55096918644959e-83	1.42606	DESeq2, EBSeq, edgeR, NOISeq	birA	BirA protein
trd_A0487	2007.59	1890.66	1985.97	5210.8	5513.22	5031.07	1961.41	5251.7	2.67752	2.72337488217149e-82	3.20507947365284e-83	1.42165	DESeq2, EBSeq, edgeR, NOISeq		Uncharacterized protein
trd_1480	2802.95	3003.59	2786.16	7988.49	7596.44	7364.05	2864.24	7649.66	2.67075	6.50703740571487e-85	7.29761204379238e-86	1.41594	DESeq2, EBSeq, edgeR, NOISeq		Universal stress protein family
trd_A0921	603.556	518.248	538.161	1464.08	1618.88	1326.35	553.321	1469.77	2.65627	1.78675681937883e-42	4.24888174078663e-43	1.41424	DESeq2, EBSeq, edgeR, NOISeq		Toluene-4-monooxygenase system protein C
trd_0799	20946.7	18537	18750.2	52427	51019.4	50721.2	19411.3	51389.2	2.64739	1.23517319631845e-70	1.69734772910496e-71	1.40459	DESeq2, EBSeq, edgeR, NOISeq	sigA	RNA polymerase sigma factor SigA
trd_1190	2539.54	2613.68	2378.19	6911.12	6648.86	6375.99	2510.47	6645.32	2.64705	9.72583756247856e-81	1.17491080280548e-81	1.40376	DESeq2, EBSeq, edgeR, NOISeq	ade	Adenine deaminase
trd_0745	13287.2	14009.5	13402.6	34775.3	37320.4	35611.5	13566.4	35902.4	2.64641	2.9940438430284e-82	3.5339873675067e-83	1.40376	DESeq2, EBSeq, edgeR, NOISeq	purB	Adenylosuccinate lyase
trd_A0936	1428.33	1446.04	1531.56	3784.34	3925.86	3920.28	1468.64	3876.83	2.63973	5.11919492682611e-82	6.0601061439063e-83	1.39967	DESeq2, EBSeq, edgeR, NOISeq		DNA helicase
trd_0397	1170.03	1112.93	1068.03	2699.45	3030.8	3097.23	1117	2942.49	2.63429	1.20385512725985e-62	1.91683405517318e-63	1.40023	DESeq2, EBSeq, edgeR, NOISeq		Hypothetical protein
trd_A0235	1879.72	2177.48	2209.03	4738.32	5818.93	5941.78	2088.74	5499.68	2.63301	1.44457477371235e-42	3.42017703433453e-43	1.39568	DESeq2, EBSeq, edgeR, NOISeq	modB	Molybdate ABC transporter, permease protein
trd_0227	9440.79	9066.88	8995.32	23518.6	23054.1	25722.6	9167.66	24098.4	2.62863	2.29216955200089e-76	2.95149558097727e-77	1.39437	DESeq2, EBSeq, edgeR, NOISeq		HD domain protein
trd_1028	2906.53	2638.22	2806.06	7126.29	7328.55	7489.88	2783.61	7314.91	2.62785	2.33167052724677e-84	2.63917017102698e-85	1.39513	DESeq2, EBSeq, edgeR, NOISeq		Hypothetical protein
trd_A0086	609.949	669.724	641.812	1774.05	1696.62	1573.89	640.495	1681.52	2.62534	1.97225557978605e-56	3.5021360762556e-57	1.38722	DESeq2, EBSeq, edgeR, NOISeq		Glyoxalase/bleomycin resistance protein/dioxygenase
trd_A0102	3049.75	2596.85	2469.4	7881.66	7006.04	6404.87	2705.33	7097.52	2.62353	5.50769477904243e-43	1.29256388376281e-43	1.39233	DESeq2, EBSeq, edgeR, NOISeq		DUF4007 domain-containing protein
trd_0856	16.6234	3.50641	4.97529	33.1036	19.9602	12.3766	8.36835	21.8135	2.60666	0.000418018188754958	0.000309064330626719	1.50346	DESeq2, EBSeq, edgeR, NOISeq		Hypothetical protein
trd_0331	26970.8	27689.4	25599.5	67274	64836.1	77021.4	26753.2	69710.5	2.60568	6.99879825001974e-56	1.25004496262035e-56	1.38149	DESeq2, EBSeq, edgeR, NOISeq	nadB	Succinate dehydrogenase flavoprotein subunit
trd_A0924	1452.63	1373.81	1504.2	3973.93	3775.63	3497.41	1443.54	3748.99	2.59707	1.8841552083271e-65	2.80438469913691e-66	1.37643	DESeq2, EBSeq, edgeR, NOISeq		Xylene monooxygenase electron transfer subunit
trd_0249	3553.56	3478.36	3441.24	9025.24	9900.27	8179.88	3491.05	9035.13	2.58808	4.06969689018911e-63	6.39543921130445e-64	1.37189	DESeq2, EBSeq, edgeR, NOISeq		Inner membrane ABC transporter permease protein ycjP
trd_1180	8571.26	8134.17	7930.61	19654.5	23844.1	20237.7	8212.01	21245.4	2.58712	6.19469931670569e-55	1.13215688446542e-55	1.37151	DESeq2, EBSeq, edgeR, NOISeq		Transcriptional regulator, MerR family protein
trd_0384	1869.49	1879.44	1851.64	5052.81	4987.96	4431.84	1866.85	4824.2	2.58413	4.75956889041433e-69	6.70524243128636e-70	1.36885	DESeq2, EBSeq, edgeR, NOISeq		NifU family protein
trd_0610	1.27872	0.701282	4.97529	7.52354	5.25269	5.1569	2.31843	5.97771	2.57834	0.0450516343165434	0.0379562748101304	1.26491	edgeR, NOISeq		Hypothetical protein
trd_0926	2802.95	2667.68	2802.75	7342.97	7094.28	6876.21	2757.79	7104.49	2.57615	7.51296652926788e-85	8.45176227764645e-86	1.36524	DESeq2, EBSeq, edgeR, NOISeq		Hypothetical protein
trd_A0633	58.8211	34.3628	48.0945	91.7872	160.732	111.389	47.0928	121.303	2.57583	7.93958558996655e-09	4.66096821065534e-09	1.40516	DESeq2, EBSeq, edgeR, NOISeq		Hypothetical protein (plasmid)
trd_0828	8380.73	8197.29	7826.96	24134	20481.3	18150.2	8134.99	20921.8	2.57183	1.05350947318466e-41	2.55628293770317e-42	1.36247	DESeq2, EBSeq, edgeR, NOISeq	rpmI	50S ribosomal protein L35
trd_1446	1011.47	1089.79	975.986	2378.94	2752.41	2780.6	1025.75	2637.32	2.57111	2.44199798517191e-52	4.67436789823492e-53	1.36247	DESeq2, EBSeq, edgeR, NOISeq		Hypothetical protein
trd_A0079	1331.15	1253.89	1258.75	3132.8	3381.68	3359.21	1281.26	3291.23	2.56874	9.87844953215392e-73	1.31644273792982e-73	1.3634	DESeq2, EBSeq, edgeR, NOISeq		Hypothetical protein
trd_A0188	1358	1488.12	1484.29	3217.06	3862.83	4006.91	1443.47	3695.6	2.56022	1.29191520977416e-46	2.75642629043909e-47	1.35571	DESeq2, EBSeq, edgeR, NOISeq		Hypothetical protein (plasmid)
trd_1162	4868.09	4941.94	4936.32	12025.6	12224.1	13396.6	4915.45	12548.8	2.55292	1.27108791320472e-75	1.65870593035022e-76	1.35202	DESeq2, EBSeq, edgeR, NOISeq		Uncharacterized protein
trd_A0602	5533.02	5909.7	5972.01	14657.4	15313.7	14472.3	5804.91	14814.5	2.55206	2.25399249513765e-78	2.8009114079419e-79	1.35095	DESeq2, EBSeq, edgeR, NOISeq		Cobalt transport protein CbiM
trd_1081	5198	5281.36	5235.66	13540.9	13049.8	13124.3	5238.34	13238.3	2.5272	2.29072667529452e-85	2.56111012848782e-86	1.33708	DESeq2, EBSeq, edgeR, NOISeq		Transcription elongation factor GreA
trd_A0080	502.537	493.703	477.628	1282.01	1241.74	1198.46	491.289	1240.74	2.52547	9.31089953378552e-54	1.74680081249974e-54	1.33639	DESeq2, EBSeq, edgeR, NOISeq		ABC-type branched-chain amino acid transport systems ATPase component
trd_1735	8474.08	9802.52	10081.6	22107.2	24031.1	25115.1	9452.73	23751.1	2.51262	1.48516607851467e-51	2.88910812089042e-52	1.32861	DESeq2, EBSeq, edgeR, NOISeq	aceF	Dihydrolipoamide acetyltransferase component of pyruvate dehydrogenase complex
trd_0034	2788.89	3030.24	2973.57	6969.8	7244.51	7799.3	2930.9	7337.87	2.50363	3.33786486399611e-69	4.67924980934034e-70	1.32313	DESeq2, EBSeq, edgeR, NOISeq		N5,N10-methylenetetrahydromethanopterin reductase-related protein
trd_A0356	1048.55	1074.36	1034.86	2911.61	2591.68	2401.05	1052.59	2634.78	2.50314	3.35827093574113e-50	6.74211541270285e-51	1.32138	DESeq2, EBSeq, edgeR, NOISeq		Glycerol-3-phosphate dehydrogenase
trd_A0513	489.75	576.454	559.72	1455.05	1334.18	1271.69	541.975	1353.64	2.49761	1.73031172092348e-41	4.22845301132564e-42	1.31197	DESeq2, EBSeq, edgeR, NOISeq		Hypothetical protein (plasmid)
trd_1103	12528.9	13604.9	13021.2	31686.1	31818.7	33788	13051.6	32430.9	2.48482	4.77025151563954e-70	6.58819783572231e-71	1.31276	DESeq2, EBSeq, edgeR, NOISeq		Taurine--pyruvate aminotransferase
trd_0266	10486.8	10448.4	10592.4	26042	26147.9	25755.6	10509.2	25981.8	2.4723	4.27277505529866e-81	5.11727299803854e-82	1.30564	DESeq2, EBSeq, edgeR, NOISeq		Hypothetical protein
trd_0135	7192.8	6492.47	7006.87	19045.1	15087.8	16996.1	6897.38	17043	2.47094	6.26495098302975e-45	1.40305409692636e-45	1.30491	DESeq2, EBSeq, edgeR, NOISeq		Putative Bacterial extracellular solute-binding protein
trd_1164	3209.59	3033.05	2989.32	7297.83	7443.06	8068.49	3077.32	7603.13	2.4707	2.51052547965215e-70	3.45859861855851e-71	1.30588	DESeq2, EBSeq, edgeR, NOISeq	ispH	4-hydroxy-3-methylbut-2-enyl diphosphate reductase
trd_0725	664.934	451.626	561.379	1510.73	1482.31	1143.8	559.313	1378.95	2.46543	1.15099621522084e-16	5.15936344309789e-17	1.30585	DESeq2, EBSeq, edgeR, NOISeq		Hypothetical protein
trd_A0003	632.966	634.66	632.691	1256.43	1674.56	1737.88	633.439	1556.29	2.45689	1.36416036996514e-27	4.56136696914617e-28	1.2993	DESeq2, EBSeq, edgeR, NOISeq		Hypothetical protein
trd_A0074	546.013	500.715	547.282	1256.43	1319.48	1334.61	531.337	1303.5	2.45325	1.15392024853447e-49	2.35257537690135e-50	1.29857	DESeq2, EBSeq, edgeR, NOISeq		Hypothetical protein
trd_0462	2093.26	2103.85	2016.65	5123.53	5272.65	4845.42	2071.25	5080.53	2.45288	2.0016964856114e-71	2.71604369110305e-72	1.29426	DESeq2, EBSeq, edgeR, NOISeq		Putative oxidoreductase
trd_A0782	3029.29	3014.81	2843.38	7850.06	7787.64	6149.09	2962.49	7262.26	2.4514	3.58980023430258e-40	8.99624565467312e-41	1.29317	DESeq2, EBSeq, edgeR, NOISeq		Peptidase C60 sortase A and B
trd_0774	4022.85	4077.96	3854.19	9887.43	9547.29	9829.05	3985	9754.59	2.44783	9.80194265330075e-81	1.1874973792507e-81	1.29123	DESeq2, EBSeq, edgeR, NOISeq		Hypothetical protein
trd_A0844	1264.65	1068.05	1230.56	3316.38	2756.61	2647.55	1187.75	2906.85	2.44735	5.28119157103353e-35	1.48070791711221e-35	1.29165	DESeq2, EBSeq, edgeR, NOISeq		FMN-dependent dehydrogenase
trd_A0451	16.6234	18.9346	20.7304	37.6177	56.7291	43.318	18.7628	45.8882	2.44571	4.76559077932094e-07	3.00880497801364e-07	1.28673	DESeq2, edgeR, NOISeq		Hypothetical protein (plasmid)
trd_1395	1456.46	1327.53	1287.77	3235.12	3371.18	3341.67	1357.25	3315.99	2.44316	1.1588202708445e-62	1.84111631816416e-63	1.29172	DESeq2, EBSeq, edgeR, NOISeq		4-hydroxyphenylacetate 3-monooxygenase, oxygenase component
trd_0809	4878.32	5148.81	6392.42	13661.2	13560.3	12834.5	5473.18	13352	2.43954	1.24249731127664e-37	3.30300427504486e-38	1.28579	DESeq2, EBSeq, edgeR, NOISeq		Sec-independent protein translocase protein TatA
trd_0242	3368.15	3240.62	3194.97	8381.22	7683.64	7818.89	3267.91	7961.25	2.43619	5.15084645953424e-73	6.84640027850865e-74	1.28458	DESeq2, EBSeq, edgeR, NOISeq		Hypothetical protein
trd_A0126	3911.6	4659.32	4488.54	10162.8	10965.5	10675.8	4353.15	10601.4	2.43533	3.02270372352749e-55	5.48250865741919e-56	1.28281	DESeq2, EBSeq, edgeR, NOISeq		Hypothetical protein (plasmid)
trd_A0593	1363.12	1340.85	1362.4	3009.41	3999.4	2893.02	1355.46	3300.61	2.43506	3.78004225612322e-27	1.27440676963102e-27	1.28439	DESeq2, EBSeq, edgeR, NOISeq		Hypothetical protein (plasmid)
trd_0287	797.921	750.372	725.563	1755.99	1858.4	1886.39	757.952	1833.6	2.41915	2.08077907566954e-54	3.83168732522047e-55	1.27829	DESeq2, EBSeq, edgeR, NOISeq		Hypothetical protein
trd_A0713	1414.26	1534.41	1595.41	3113.24	3822.91	4029.6	1514.69	3655.25	2.4132	1.49796283563005e-35	4.14804523538956e-36	1.27062	DESeq2, EBSeq, edgeR, NOISeq	murQ	N-acetylmuramic acid 6-phosphate etherase
trd_A0433	581.818	706.892	698.199	1599.5	1734.44	1453.21	662.303	1595.72	2.40935	4.78278094389769e-34	1.37573242103807e-34	1.26252	DESeq2, EBSeq, edgeR, NOISeq		Hypothetical protein (plasmid)
trd_A0811	4383.45	5217.54	5130.35	11833	11651.5	11992.9	4910.45	11825.8	2.4083	2.21390058065665e-54	4.09215268283368e-55	1.26661	DESeq2, EBSeq, edgeR, NOISeq		Radical SAM domain protein
trd_0537	15195	15722.7	15443.3	40070.4	35983	35459.9	15453.7	37171.1	2.40532	5.79729050303392e-60	9.67218422451488e-61	1.26584	DESeq2, EBSeq, edgeR, NOISeq	rpsU	30S ribosomal protein S21
trd_A0119	49.8701	96.0757	82.9215	180.565	197.501	171.209	76.2891	183.092	2.39997	8.26846150360351e-11	4.45621133994831e-11	1.22347	DESeq2, EBSeq, edgeR, NOISeq		Hypothetical protein (plasmid)
trd_0398	8325.75	8619.46	7763.11	18456.7	19606.2	21229.9	8236.11	19764.3	2.39971	1.70155045676464e-55	3.06267302705992e-56	1.26282	DESeq2, EBSeq, edgeR, NOISeq	thiD	Phosphomethylpyrimidine kinase
trd_A0425	2287.63	2381.55	2562.27	4936.95	5947.1	6466.75	2410.49	5783.6	2.39935	4.11546551813145e-36	1.13107636600774e-36	1.26263	DESeq2, EBSeq, edgeR, NOISeq		Flotillin family protein
trd_0555	136.823	140.256	171.648	487.525	281.544	307.351	149.576	358.807	2.39883	2.62235350194187e-09	1.51041752413682e-09	1.25099	DESeq2, EBSeq, edgeR, NOISeq		Uncharacterized protein
trd_1474	36309.3	37738.1	33688.5	89205.1	86760.8	82134	35912	86033.3	2.39567	3.24653973341003e-54	6.03458579730421e-55	1.26022	DESeq2, EBSeq, edgeR, NOISeq		Aspartyl/glutamyl-tRNA(Asn/Gln) amidotransferase subunit B
trd_1393	1267.21	1284.05	1340.01	3555.62	2962.52	2791.95	1297.09	3103.36	2.39256	1.39556643071903e-38	3.64228829616528e-39	1.25613	DESeq2, EBSeq, edgeR, NOISeq		Acetaldehyde dehydrogenase
trd_A0551	184.136	187.242	160.868	431.851	439.125	401.207	177.415	424.061	2.39022	3.1770292819768e-26	1.09639951337171e-26	1.25682	DESeq2, EBSeq, edgeR, NOISeq		Hypothetical protein (plasmid)
trd_1605	7256.74	7746.36	7770.57	17430.5	18889.7	17994.5	7591.22	18104.9	2.38498	2.69467364884269e-66	3.95479967846764e-67	1.25351	DESeq2, EBSeq, edgeR, NOISeq	hslU	ATP-dependent protease ATPase subunit HslU
trd_1263	5167.31	5592.02	5539.99	12812.6	13479.5	12489	5433.11	12927	2.3793	2.12580402422553e-65	3.1714141032925e-66	1.24975	DESeq2, EBSeq, edgeR, NOISeq		Zinc metalloprotease
trd_A0690	542.177	593.986	547.282	1300.07	1353.09	1333.57	561.148	1328.91	2.3682	2.89837787792054e-47	6.10976852770374e-48	1.24072	DESeq2, EBSeq, edgeR, NOISeq		Transcriptional regulator, LuxR family protein
trd_0927	27052.6	25493.7	24563.8	59761	62212.9	60151.1	25703.4	60708.3	2.36188	3.09914890719147e-59	5.24570375775918e-60	1.23988	DESeq2, EBSeq, edgeR, NOISeq		Hypothetical protein
trd_0252	7429.36	8512.16	8286.35	18784.8	21702	16699.1	8075.96	19062	2.36033	2.15069942175475e-34	6.13422057295228e-35	1.23844	DESeq2, EBSeq, edgeR, NOISeq		Transcriptional regulator, IclR family, C-terminal domain protein
trd_1421	44931.7	47748.9	45276	94065.3	116046	115449	45985.5	108520	2.35987	3.26959923482283e-38	8.57859543093009e-39	1.23853	DESeq2, EBSeq, edgeR, NOISeq		Glutamate-1-semialdehyde 2,1-aminomutase
trd_0829	13863.9	13661	12495.4	32829.7	30785	30767.1	13340.1	31460.6	2.35835	7.09453739639411e-59	1.2155749433074e-59	1.23764	DESeq2, EBSeq, edgeR, NOISeq	rplT	50S ribosomal protein L20
trd_0203	8839.79	10057.1	9398.32	21404.5	21811.3	23429.9	9431.73	22215.2	2.35537	1.36729954964894e-55	2.45157897790983e-56	1.2354	DESeq2, EBSeq, edgeR, NOISeq		Hypothetical protein
trd_1160	3075.32	2926.45	3278.72	7045.04	7490.34	7267.1	3093.5	7267.49	2.34928	4.21316525670749e-63	6.63548006854244e-64	1.23241	DESeq2, EBSeq, edgeR, NOISeq		Uncharacterized protein
trd_0386	5632.76	5783.47	5380.78	12537.2	13276.7	13609.1	5599	13141	2.34702	4.68689355552574e-64	7.15444810656577e-65	1.23081	DESeq2, EBSeq, edgeR, NOISeq		UPF0173 metal-dependent hydrolase
trd_A0022	1855.42	2151.53	3335.93	7221.09	4758.94	5197.12	2447.63	5725.72	2.33929	8.1017689966121e-06	5.44885329194092e-06	1.22521	DESeq2, EBSeq, edgeR, NOISeq		Hypothetical protein
trd_1862	10615.9	13445.7	12298.9	25283.6	31912.2	27828.7	12120.2	28341.5	2.33837	1.40036614134504e-28	4.57482080162639e-29	1.22507	DESeq2, EBSeq, edgeR, NOISeq		Putative dipeptide ABC transporter
trd_1486	3135.42	3204.16	3040.73	6512.37	7743.52	7673.47	3126.77	7309.79	2.33781	1.11951246808389e-49	2.27855081769929e-50	1.22558	DESeq2, EBSeq, edgeR, NOISeq		Putative integral membrane transporter
trd_0248	1982.02	2133.3	1938.7	4598.39	5311.52	4222.47	2018.01	4710.79	2.33438	4.85208915459542e-39	1.24787201172184e-39	1.22236	DESeq2, EBSeq, edgeR, NOISeq		Putative dehydrogenase
trd_A0547	2100.94	2381.55	2441.21	5389.86	5285.26	5486.94	2307.9	5387.35	2.33431	3.51703508934335e-55	6.40346298717411e-56	1.22066	DESeq2, EBSeq, edgeR, NOISeq	osmC	Peroxiredoxin OsmC (Osmotically-inducible protein C)
trd_0076	103.576	138.854	153.405	315.989	304.656	301.163	131.945	307.269	2.32877	3.29862589648943e-17	1.45121270835516e-17	1.19589	DESeq2, EBSeq, edgeR, NOISeq		Hypothetical protein
trd_1433	2047.23	2189.4	1993.43	4348.6	5437.59	4700	2076.69	4828.73	2.32521	7.07961143514913e-40	1.79134508795224e-40	1.21737	DESeq2, EBSeq, edgeR, NOISeq		Putative transporter
trd_1707	2484.55	2469.92	2403.89	5621.59	5862	5594.21	2452.79	5692.6	2.32087	1.52949515197393e-69	2.13356367686222e-70	1.21484	DESeq2, EBSeq, edgeR, NOISeq		Uncharacterized protein
trd_1729	2006.31	2158.55	2044.84	4961.02	4833.53	4610.27	2069.9	4801.61	2.31973	9.09192390408672e-62	1.46968794157442e-62	1.21212	DESeq2, EBSeq, edgeR, NOISeq		Hypothetical protein
trd_1815	39683.8	40719.9	40518.8	91772.1	97418.5	91238	40307.5	93476.2	2.31908	1.91878091793813e-57	3.35404764125564e-58	1.21334	DESeq2, EBSeq, edgeR, NOISeq		B12-dependent ribonucleoside diphosphate reductase
trd_0104	1436	1416.59	1331.72	3123.77	3369.08	3191.09	1394.77	3227.98	2.31434	8.22556544293438e-58	1.426448005161e-58	1.21178	DESeq2, EBSeq, edgeR, NOISeq	trpD	Anthranilate phosphoribosyltransferase
trd_A0682	7140.37	8324.92	8862.65	16435.9	19494.8	20176.9	8109.31	18702.5	2.3063	2.31466294310771e-31	7.08259619836351e-32	1.2051	DESeq2, EBSeq, edgeR, NOISeq	thiO	Glycine oxidase ThiO
trd_1082	3089.39	3347.22	3209.89	6804.29	7909.5	7507.42	3215.5	7407.07	2.30355	6.3822277098897e-53	1.2106129404706e-53	1.20342	DESeq2, EBSeq, edgeR, NOISeq		Putative YbaK / prolyl-tRNA synthetases associated domain
trd_A0078	846.513	764.398	745.464	1897.44	1743.89	1771.91	785.458	1804.41	2.29728	1.51714863710871e-44	3.41870461321486e-45	1.20249	DESeq2, EBSeq, edgeR, NOISeq		Transcriptional regulator
trd_0569	2149.53	1995.15	2150.98	4452.43	5449.14	4510.23	2098.55	4803.93	2.28916	6.48412750492735e-39	1.67433683581717e-39	1.1958	DESeq2, EBSeq, edgeR, NOISeq		Uncharacterized protein
trd_1496	716.083	706.191	708.979	1674.74	1604.17	1596.58	710.418	1625.16	2.28762	8.61759029524131e-51	1.70920015201567e-51	1.19312	DESeq2, EBSeq, edgeR, NOISeq		MgtC family protein
trd_0567	6619.93	6246.32	6349.3	14239	15072.1	14480.6	6405.18	14597.2	2.27897	6.43169856545499e-64	9.88464577037735e-65	1.18867	DESeq2, EBSeq, edgeR, NOISeq		PHP domain protein
trd_1288	3952.52	4155.1	4080.57	8922.92	9096.61	9725.92	4062.73	9248.48	2.27642	6.38782143044375e-64	9.79510174346341e-65	1.1863	DESeq2, EBSeq, edgeR, NOISeq		Hypothetical protein
trd_A0824	1002.52	1044.91	1121.93	2625.71	2212.43	2374.24	1056.45	2404.13	2.27566	7.06807633384552e-40	1.78597982821296e-40	1.18282	DESeq2, EBSeq, edgeR, NOISeq		Hypothetical protein (plasmid)
trd_A0630	194.365	194.255	208.133	495.049	462.237	398.113	198.918	451.799	2.27129	9.31308234522159e-22	3.652378780594e-22	1.1767	DESeq2, EBSeq, edgeR, NOISeq		Transcriptional regulator
trd_0011	5925.59	6653.77	6485.29	13527.3	14859.9	14863.2	6354.88	14416.8	2.26862	2.02922569228553e-51	3.96854453493016e-52	1.18119	DESeq2, EBSeq, edgeR, NOISeq		Protease I
trd_1978	1952.61	2143.82	2000.9	4465.97	4637.08	4724.75	2032.44	4609.27	2.26785	1.0549307066119e-57	1.83307447116363e-58	1.18001	DESeq2, EBSeq, edgeR, NOISeq		Hypothetical protein
trd_0304	11.5085	7.01282	13.2674	37.6177	23.1118	11.3452	10.5962	24.0249	2.2673	0.00234084730158437	0.00180931534248456	1.14126	DESeq2, EBSeq, edgeR, NOISeq		Hypothetical protein
trd_1299	956.483	919.381	991.741	2133.68	2341.65	2009.13	955.868	2161.48	2.26128	4.62594691267903e-42	1.11445450025081e-42	1.17753	DESeq2, EBSeq, edgeR, NOISeq		Glycosyltransferase
trd_A0104	8124.99	6878.18	7030.91	18083.6	16547	15191.2	7344.69	16607.3	2.26112	8.97873663250878e-38	2.38065498805875e-38	1.17726	DESeq2, EBSeq, edgeR, NOISeq		DUF4007 domain-containing protein
trd_0463	6492.06	5972.12	5720.75	13828.3	13769.4	13378	6061.65	13658.6	2.25328	2.62515271117668e-55	4.74326658094229e-56	1.17245	DESeq2, EBSeq, edgeR, NOISeq		Flavin containing amine oxidase
trd_1206	13999.4	14266.2	13792.3	31186.6	30607.4	32881.4	14019.3	31558.5	2.25107	7.91117655068237e-60	1.32537537228462e-60	1.17041	DESeq2, EBSeq, edgeR, NOISeq	coxS	[2Fe-2S] binding domain protein - CoxS
trd_1564	2140.58	2273.56	2097.08	4924.91	4906.01	4803.14	2170.41	4878.02	2.24751	3.61509250460892e-60	6.01889752411523e-61	1.16721	DESeq2, EBSeq, edgeR, NOISeq		Lipoyltransferase
trd_0037	79.2806	68.7257	76.2878	164.013	170.187	169.146	74.7647	167.782	2.24414	5.25608438042058e-15	2.45611419645821e-15	1.17873	DESeq2, EBSeq, edgeR, NOISeq		Hypothetical protein
trd_0125	2745.41	3153.67	2922.98	6801.28	6816.94	6176.94	2940.69	6598.39	2.24382	1.53902927001266e-48	3.20164967558881e-49	1.16406	DESeq2, EBSeq, edgeR, NOISeq		Helix-turn-helix, Fis-type
trd_A0075	1099.7	1065.95	1069.69	2138.19	2553.86	2565.04	1078.45	2419.03	2.24307	1.19051480447425e-38	3.09888242632272e-39	1.1679	DESeq2, EBSeq, edgeR, NOISeq		Phosphoenolpyruvate synthase (Pyruvate, water dikinase)(PEP synthase)
trd_0791	6791.28	5944.77	5986.93	14609.2	13626.5	13757.6	6240.99	13997.8	2.24288	2.7228614858774e-49	5.59840679339278e-50	1.16579	DESeq2, EBSeq, edgeR, NOISeq		Hypothetical protein
trd_A0871	3274.8	3548.49	3658.5	7773.32	8233.07	7496.07	3493.93	7834.15	2.24222	3.95752385934524e-54	7.38354226440666e-55	1.16371	DESeq2, EBSeq, edgeR, NOISeq	aroE	Shikimate dehydrogenase (NADP(+))
trd_1730	1044.71	1133.97	1072.18	2678.38	2423.59	2175.18	1083.62	2425.72	2.23853	3.82456047385781e-36	1.04980147309423e-36	1.15901	DESeq2, EBSeq, edgeR, NOISeq		Hypothetical protein
trd_1116	1646.99	1626.27	1664.23	3447.28	3683.19	3921.31	1645.83	3683.93	2.23834	1.25820347730433e-51	2.43888524503435e-52	1.16328	DESeq2, EBSeq, edgeR, NOISeq		CBS domain protein
trd_1945	6628.88	6275.77	5856.75	14366.9	14254.8	13164.5	6253.8	13928.7	2.22724	3.83076245304022e-50	7.71721615669576e-51	1.15542	DESeq2, EBSeq, edgeR, NOISeq		Mandelate racemase / muconate lactonizing enzyme, N-terminal domain protein
trd_0033	9428	9627.2	9249.89	19293.4	21375.3	22125.2	9435.03	20931.3	2.21846	1.52005477337965e-50	3.03063880050772e-51	1.14953	DESeq2, EBSeq, edgeR, NOISeq		Magnesium and cobalt efflux protein corC
trd_A0623	664.934	751.073	814.289	1721.39	1606.27	1614.11	743.432	1647.26	2.21574	8.58127630885847e-35	2.4178466304641e-35	1.14166	DESeq2, EBSeq, edgeR, NOISeq		Hypothetical protein (plasmid)
trd_A0923	2005.03	1887.15	1912.17	4493.06	4495.25	3861.49	1934.78	4283.27	2.21382	1.77122251294881e-43	4.10158484306942e-44	1.1467	DESeq2, EBSeq, edgeR, NOISeq		Toluene-4-monooxygenase system protein E
trd_1259	2194.28	1962.89	1994.26	4867.73	4491.05	4225.56	2050.48	4528.11	2.20832	7.4820243762896e-44	1.71446872173891e-44	1.14368	DESeq2, EBSeq, edgeR, NOISeq	glgC	Glucose-1-phosphate adenylyltransferase
trd_1237	1997.36	1878.03	1951.14	4956.51	4155.93	3736.69	1942.18	4283.04	2.20528	1.68345609664856e-29	5.37843536589346e-30	1.14011	DESeq2, EBSeq, edgeR, NOISeq		Hypothetical protein
trd_1203	14314	14600	13842.1	33660.3	30387.9	30086.4	14252	31378.2	2.20167	6.7605407935584e-50	1.36895685850871e-50	1.13826	DESeq2, EBSeq, edgeR, NOISeq	tig	Trigger factor
trd_1954	2332.39	2060.37	2007.53	4834.62	4421.72	4833.05	2133.43	4696.46	2.20137	1.50659350349422e-43	3.47314390213621e-44	1.14003	DESeq2, EBSeq, edgeR, NOISeq		Putative oligopeptide transport atp-binding abc transporter protein
trd_1051	4176.3	3898.43	3908.09	8882.29	9526.28	7944.72	3994.27	8784.43	2.19926	7.54921938173201e-44	1.73247921429156e-44	1.13732	DESeq2, EBSeq, edgeR, NOISeq		Uncharacterized protein
trd_1923	1308.13	1304.38	1314.31	2700.95	2962.52	2969.34	1308.94	2877.6	2.19842	1.76794054931758e-50	3.53098545156194e-51	1.13741	DESeq2, EBSeq, edgeR, NOISeq		Methylmalonyl-CoA epimerase
trd_1704	324.795	325.395	324.223	780.943	646.081	707.527	324.804	711.517	2.1906	2.58017856538507e-26	8.88638862083125e-27	1.12681	DESeq2, EBSeq, edgeR, NOISeq		Hypothetical protein
trd_0703	5507.45	5215.44	5256.39	11926.3	11617.9	11457.6	5326.43	11667.3	2.19045	1.59169514753133e-60	2.61701348244161e-61	1.13137	DESeq2, EBSeq, edgeR, NOISeq		Transglutaminase-like superfamily protein
trd_0776	89.5104	100.283	114.432	264.829	188.046	213.496	101.408	222.124	2.19038	1.45420257289436e-11	7.60071265168044e-12	1.1091	DESeq2, EBSeq, edgeR, NOISeq		Hypothetical protein
trd_A0647	1653.38	1742.69	1722.28	3508.98	3487.79	4214.22	1706.12	3736.99	2.19035	1.17560326798958e-36	3.19435294348154e-37	1.1308	DESeq2, EBSeq, edgeR, NOISeq	fliJ	Flagellar export protein FliJ
trd_0860	1.27872	3.50641	4.14608	6.01883	6.30323	7.21966	2.97707	6.51391	2.18803	#N/A	#N/A	#N/A	#N/A		tRNA-Gln
trd_0137	7048.3	6555.59	7338.55	16827.1	14138.1	14857	6980.81	15274.1	2.18801	8.07618304905443e-40	2.04909732604946e-40	1.12928	DESeq2, EBSeq, edgeR, NOISeq		Sugar abc transporter, permease protein
trd_0204	9580.17	9551.46	8579.06	20360.2	20429.8	19775.7	9236.9	20188.6	2.18564	1.65380214740089e-51	3.22288199718485e-52	1.128	DESeq2, EBSeq, edgeR, NOISeq	recR	Recombination protein RecR
trd_1080	9248.98	9082.31	9469.64	21457.1	20604.2	18669	9266.97	20243.4	2.18447	1.62258953280327e-48	3.38109691501409e-49	1.12693	DESeq2, EBSeq, edgeR, NOISeq		Aminotransferase, class III
trd_A0461	3328.51	3131.22	2987.66	6408.55	7016.54	7207.28	3149.13	6877.46	2.18392	3.15106176931609e-48	6.58788961116968e-49	1.12818	DESeq2, EBSeq, edgeR, NOISeq		Glutamyl-tRNA(Gln) amidotransferase subunit A (Glu-ADTsubunit A)
trd_0767	4664.77	4557.63	4714.92	10718	9698.57	10019.9	4645.77	10145.5	2.18381	2.07049103130137e-56	3.69090647670545e-57	1.1264	DESeq2, EBSeq, edgeR, NOISeq		Alcohol dehydrogenase class III
trd_A0236	1961.56	2335.27	2243.03	4870.74	4478.44	4904.21	2179.95	4751.13	2.17947	3.42267393602412e-40	8.5655702864155e-41	1.12118	DESeq2, EBSeq, edgeR, NOISeq		Hypothetical protein (plasmid)
trd_1444	2694.26	2688.01	2518.33	4824.09	6014.33	6378.06	2633.53	5738.83	2.17913	8.23020180248809e-29	2.66648282697433e-29	1.12461	DESeq2, EBSeq, edgeR, NOISeq		Uncharacterized protein
trd_1401	455.224	396.224	428.704	976.555	875.098	929.274	426.718	926.976	2.17234	2.0097320951685e-30	6.2886736380489e-31	1.12285	DESeq2, EBSeq, edgeR, NOISeq		Branched-chain amino acid ABC transporter, ATP-binding protein
trd_1627	6715.84	7082.25	6583.14	13871.9	14788.4	15496.5	6793.74	14718.9	2.16654	5.99258764719754e-50	1.21137804983156e-50	1.11523	DESeq2, EBSeq, edgeR, NOISeq	ilvE	Branched-chain amino acid aminotransferase
trd_0399	8608.34	8292.66	8021	16739.9	17159.5	20025.3	8307.33	17974.9	2.16374	1.73912324452552e-39	4.43660031573315e-40	1.1137	DESeq2, EBSeq, edgeR, NOISeq	thiG	Thiazole synthase
trd_0113	7447.27	8127.86	7256.46	15600.8	16574.3	17222	7610.53	16465.7	2.16354	7.73445985951798e-47	1.6438069760277e-47	1.1131	DESeq2, EBSeq, edgeR, NOISeq		UPF0109 protein trd_0113
trd_A0237	1175.14	1180.96	1286.94	2858.94	2557.01	2459.84	1214.35	2625.27	2.16187	3.11617924040077e-38	8.16527409132358e-39	1.10972	DESeq2, EBSeq, edgeR, NOISeq		Uma2 family endonuclease
trd_0442	1168.75	1035.79	956.914	2633.24	2260.76	1936.93	1053.82	2276.98	2.16069	1.50073286859876e-20	6.07773435881118e-21	1.1119	DESeq2, EBSeq, edgeR, NOISeq	hspR	HspR
trd_0495	12135.1	12050.1	11504.5	25987.8	26014.5	24945	11896.6	25649.1	2.15601	1.59091794673721e-55	2.85803535602842e-56	1.10822	DESeq2, EBSeq, edgeR, NOISeq	aceB	Malate synthase
trd_A0603	3824.65	3987.49	4152.71	8668.62	8857.09	8226.29	3988.28	8584	2.1523	8.97292203078927e-55	1.64612276784988e-55	1.10496	DESeq2, EBSeq, edgeR, NOISeq	cbiQ	Cobalt ABC transporter, permease protein CbiQ
trd_A0873	703.296	633.959	711.467	1546.84	1478.11	1381.02	682.907	1468.65	2.15059	1.2584558029256e-34	3.56322896086238e-35	1.10556	DESeq2, EBSeq, edgeR, NOISeq		Stage V sporulation protein R
trd_A0753	8605.79	9229.57	9325.35	21305.2	18098.7	18878.4	9053.57	19427.4	2.14583	8.88116574891567e-41	2.20415224713483e-41	1.10081	DESeq2, EBSeq, edgeR, NOISeq		Lipoprotein
trd_0114	9086.58	10256.3	9949.75	21818.3	20734.5	20248.1	9764.2	20933.6	2.14391	1.29191520977416e-46	2.75912663354329e-47	1.09948	DESeq2, EBSeq, edgeR, NOISeq	rpsP	30S ribosomal protein S16
trd_0217	5550.92	6585.04	7321.14	18112.2	12091.7	11487.5	6485.7	13897.1	2.14273	1.88833461666746e-08	1.12554939768133e-08	1.09885	DESeq2, EBSeq, edgeR, NOISeq		S-adenosylmethionine decarboxylase proenzyme
trd_A0035	319.68	309.967	280.275	588.341	650.283	707.527	303.307	648.717	2.13881	3.60701151471956e-23	1.34342138796755e-23	1.10344	DESeq2, EBSeq, edgeR, NOISeq	fliQ	Flagellar biosynthetic protein FliQ
trd_1211	2490.95	2375.94	2551.49	5549.36	5320.98	4988.79	2472.8	5286.37	2.13781	8.97166782687828e-49	1.86016927251647e-49	1.09575	DESeq2, EBSeq, edgeR, NOISeq		CoxI-like
trd_A0155	1898.9	1901.88	2159.28	3454.81	4660.19	4622.65	1986.68	4245.88	2.13717	3.66913332133058e-20	1.50118227269393e-20	1.0961	DESeq2, EBSeq, edgeR, NOISeq		Two-component response regulator
trd_1329	2834.92	2740.61	2699.09	6024.85	5953.4	5704.56	2758.21	5894.27	2.13699	1.78097951973627e-56	3.1563223056593e-57	1.09576	DESeq2, EBSeq, edgeR, NOISeq		Putative site-specific recombinase, phage integrase family
trd_0702	3011.39	2983.25	3335.1	6452.19	7076.42	6371.87	3109.91	6633.49	2.13301	3.76480678861302e-44	8.58777318690197e-45	1.09255	DESeq2, EBSeq, edgeR, NOISeq		DUF58 domain-containing protein
trd_1400	608.671	588.376	586.255	1220.32	1262.75	1306.76	594.434	1263.27	2.12517	2.47953770539911e-38	6.4799271982566e-39	1.09023	DESeq2, EBSeq, edgeR, NOISeq		Putative branched amino acid related transport system, bifunctional protein
trd_1485	1405.31	1464.98	1476	2577.56	3395.34	3262.26	1448.76	3078.39	2.12483	3.82885389393261e-26	1.32399620631314e-26	1.08804	DESeq2, EBSeq, edgeR, NOISeq		Uncharacterized protein
trd_1088	2611.15	2577.21	2406.38	6172.31	5420.78	4518.48	2531.58	5370.52	2.12141	4.62802540657529e-24	1.68524843465462e-24	1.08428	DESeq2, EBSeq, edgeR, NOISeq	rpmH	50S ribosomal protein L34
trd_1212	7443.43	7317.18	7073.2	15835.5	15775.9	14640.4	7277.94	15417.3	2.11836	2.23251125564317e-51	4.37383652022856e-52	1.0828	DESeq2, EBSeq, edgeR, NOISeq	coxI	Putative xanthine dehydrogenase accessory factor subfamily, putative - CoxI
trd_A0347	2074.08	2106.65	2248.83	4661.58	4455.33	4455.56	2143.19	4524.16	2.11095	6.86419131512852e-50	1.39232125672043e-50	1.07653	DESeq2, EBSeq, edgeR, NOISeq		K+ uptake transporter trka family protein
trd_0883	336.303	233.527	276.958	571.789	664.991	547.663	282.263	594.814	2.10731	1.1347874342975e-14	5.34202461282312e-15	1.08836	DESeq2, EBSeq, edgeR, NOISeq		Hypothetical protein
trd_1114	594.605	585.571	579.621	1223.33	1227.03	1257.25	586.599	1235.87	2.10684	1.18691976445757e-38	3.08541621013374e-39	1.07608	DESeq2, EBSeq, edgeR, NOISeq		DNA polymerase III epsilon subunit
trd_1709	11415.1	14477.3	13222.7	27166	27268.8	27754.4	13038.4	27396.4	2.10122	1.89232014218589e-32	5.64617501752937e-33	1.07058	DESeq2, EBSeq, edgeR, NOISeq		Putative molybdopterin biosynthesis protein
trd_1888	7282.31	7741.45	7429.77	16404.3	15091	15550.1	7484.51	15681.8	2.09523	1.38658469812858e-49	2.83172368257481e-50	1.06644	DESeq2, EBSeq, edgeR, NOISeq		Hydrolase
trd_1868	583.096	548.403	543.965	1206.78	1124.08	1165.46	558.488	1165.44	2.08677	1.85871219287788e-34	5.27568015977798e-35	1.06282	DESeq2, EBSeq, edgeR, NOISeq		HypC homolog
trd_A0019	820.938	862.577	854.091	1703.33	1749.15	1837.92	845.869	1763.46	2.0848	3.80644498129377e-40	9.56552113679225e-41	1.05878	DESeq2, EBSeq, edgeR, NOISeq		Hypothetical protein
trd_A0198	8132.66	7774.41	9413.25	18854	17078.6	16812.5	8440.11	17581.7	2.08311	1.52029849385887e-32	4.52563760719498e-33	1.05829	DESeq2, EBSeq, edgeR, NOISeq		Hypothetical protein (plasmid)
trd_A0789	423.256	506.326	497.529	991.602	1064.2	916.897	475.704	990.898	2.08302	7.15506880260072e-24	2.62525888915084e-24	1.05121	DESeq2, EBSeq, edgeR, NOISeq		Uncharacterized protein
trd_1440	888.71	792.449	845.799	1682.26	1806.93	1773.97	842.32	1754.39	2.08281	2.56537438836778e-37	6.87296565107878e-38	1.06287	DESeq2, EBSeq, edgeR, NOISeq		Hypothetical protein
trd_0102	2860.5	3019.72	2902.25	6279.14	6242.3	5761.29	2927.49	6094.24	2.08173	7.20591398672028e-49	1.48907256838768e-49	1.0566	DESeq2, EBSeq, edgeR, NOISeq	trpE	Anthranilate synthase component 1
trd_A0315	647.032	666.919	710.637	1402.39	1424.53	1386.17	674.863	1404.36	2.08096	6.71387757670375e-37	1.81035328219184e-37	1.05477	DESeq2, EBSeq, edgeR, NOISeq		PDZ domain-containing protein
trd_0240	1419.38	1436.93	1279.48	2878.51	2828.05	2883.74	1378.6	2863.43	2.07706	2.59863964635999e-42	6.21550708077104e-43	1.05477	DESeq2, EBSeq, edgeR, NOISeq		Hypothetical protein
trd_0385	2169.99	2373.84	2403.89	4757.88	4927.02	4745.38	2315.91	4810.1	2.07698	1.29467918242743e-46	2.77202271118734e-47	1.05271	DESeq2, EBSeq, edgeR, NOISeq		Putative DNA polymerase III, epsilon chain (EC )
trd_0726	15334.4	14632.3	15012.1	31991.6	31292.4	30120.4	14992.9	31134.8	2.07663	1.74763987567819e-49	3.57513037911321e-50	1.05411	DESeq2, EBSeq, edgeR, NOISeq	alaS	Alanine--tRNA ligase
trd_1029	932.187	955.848	1011.64	2168.28	1917.23	1927.65	966.559	2004.39	2.07374	6.12343776424393e-35	1.72321041963666e-35	1.0488	DESeq2, EBSeq, edgeR, NOISeq		Inosine-uridine preferring nucleoside hydrolase
trd_0765	0	3.50641	2.48765	3.00941	7.35377	2.06276	1.99802	4.14198	2.07304	#N/A	#N/A	#N/A	#N/A		tRNA-Pro
trd_0246	2626.49	2709.75	2724.8	5277.01	6255.95	5136.27	2687.02	5556.41	2.06788	9.24976121836181e-34	2.67343392777159e-34	1.0479	DESeq2, EBSeq, edgeR, NOISeq		Hypothetical protein
trd_A0581	285.155	300.85	305.151	619.939	638.727	582.73	297.052	613.799	2.0663	1.1437953682807e-24	4.10166840269577e-25	1.04222	DESeq2, EBSeq, edgeR, NOISeq		Glycerol-3-phosphate acyltransferase
trd_1322	4928.19	4357.07	4076.42	8719.78	9172.25	9706.32	4453.89	9199.45	2.06549	3.79900066606402e-35	1.06119540931591e-35	1.04762	DESeq2, EBSeq, edgeR, NOISeq		Transcriptional regulator, MarR family
trd_0265	6813.02	7491.8	6980.33	13100	15278	15558.4	7095.05	14645.4	2.06418	1.03861078644043e-34	2.93356317665416e-35	1.04535	DESeq2, EBSeq, edgeR, NOISeq		Exouclease SbcCD subunit D
trd_1960	881.038	865.382	878.139	1935.05	1769.11	1707.97	874.853	1804.04	2.06211	3.28562838381073e-36	9.00733014876463e-37	1.04238	DESeq2, EBSeq, edgeR, NOISeq		ErfK/YbiS/YcfS/YnhG family protein
trd_1955	2975.58	2873.15	2859.96	5933.06	5600.42	6401.78	2902.9	5978.42	2.05947	1.39635912148788e-43	3.21418766282257e-44	1.04266	DESeq2, EBSeq, edgeR, NOISeq	appF	Oligopeptide transport ATP-binding protein appF
trd_0425	337.582	300.85	333.344	802.009	655.536	542.506	323.926	666.684	2.05814	2.6907677858544e-13	1.32070222234044e-13	1.03863	DESeq2, EBSeq, edgeR, NOISeq		Hypothetical protein
trd_0773	11248.9	11695.3	11689.4	23544.2	22504.6	24969.7	11544.5	23672.8	2.05056	4.82291828303873e-45	1.07509843346381e-45	1.03569	DESeq2, EBSeq, edgeR, NOISeq	infB	Translation initiation factor IF-2
trd_1553	12471.4	11768.9	12559.3	26184.9	24874.6	24335.4	12266.5	25131.7	2.0488	7.34363916750097e-46	1.60141664088806e-46	1.03461	DESeq2, EBSeq, edgeR, NOISeq		HesB/YadR/YfhF
trd_A0684	159.84	189.346	165.843	344.578	343.526	364.077	171.676	350.727	2.04295	4.10663936453261e-17	1.8138012561937e-17	1.0208	DESeq2, EBSeq, edgeR, NOISeq		Hypothetical protein (plasmid)
trd_1443	3611.11	3479.06	3266.28	6289.68	7231.9	7583.74	3452.15	7035.11	2.03789	1.00461667789475e-33	2.91057168362031e-34	1.02808	DESeq2, EBSeq, edgeR, NOISeq		Hypothetical protein
trd_A0437	1012.75	1110.13	1089.59	1957.62	2383.67	2202	1070.82	2181.1	2.03684	4.22994252185392e-29	1.36312789471997e-29	1.02572	DESeq2, EBSeq, edgeR, NOISeq		Integral membrane protein
trd_0247	932.187	1058.94	984.278	1840.26	2263.91	1954.47	991.8	2019.54	2.03624	5.84550838611045e-26	2.03550759308657e-26	1.02456	DESeq2, EBSeq, edgeR, NOISeq		Uncharacterized protein
trd_0740	872.087	755.281	791.071	1780.07	1586.31	1555.32	806.146	1640.57	2.03507	1.18351995174244e-28	3.85494037587274e-29	1.02701	DESeq2, EBSeq, edgeR, NOISeq		Cyanophycin synthetase
trd_A0361	1645.71	1700.61	1556.44	3427.72	3369.08	3177.68	1634.25	3324.83	2.03446	1.21600306821794e-41	2.95898289012534e-42	1.02369	DESeq2, EBSeq, edgeR, NOISeq		Uncharacterized protein
trd_1138	11697.7	11009.4	10603.2	24779.5	22244.1	20652.4	11103.4	22558.7	2.03168	3.01969190643647e-33	8.87406863469908e-34	1.0225	DESeq2, EBSeq, edgeR, NOISeq		Hypothetical protein
trd_A0889	4543.29	4873.21	4801.98	10012.3	9807.82	9046.24	4739.5	9622.13	2.0302	2.26797693541817e-44	5.1263030073661e-45	1.02055	DESeq2, EBSeq, edgeR, NOISeq		Hypothetical protein (plasmid)
trd_0330	11541.7	11583.1	10951.4	21819.8	21038.1	26050.6	11358.7	22969.5	2.02218	1.48105474556324e-29	4.72153485864917e-30	1.01585	DESeq2, EBSeq, edgeR, NOISeq		Succinate dehydrogenase iron-sulfur subunit
trd_0321	930.908	1003.53	981.791	2064.46	2002.33	1822.45	972.078	1963.08	2.01947	1.6241514438714e-33	4.73359472391734e-34	1.01023	DESeq2, EBSeq, edgeR, NOISeq		Hypothetical protein
trd_A0083	236.563	253.163	268.666	586.836	448.58	496.094	252.797	510.503	2.01942	1.85289435717476e-15	8.55576695213267e-16	1.0031	DESeq2, EBSeq, edgeR, NOISeq		ABC transporter ATP-binding protein
trd_1380	12527.6	11459.7	11915.8	25241.5	24251.7	22980.2	11967.7	24157.8	2.01858	2.02830550053236e-41	4.97071752986123e-42	1.0133	DESeq2, EBSeq, edgeR, NOISeq		Sec-independent protein translocase protein TatA
trd_A0511	4411.58	4594.1	4547.42	8776.96	8904.36	9663	4517.7	9114.77	2.01757	4.21766290582137e-46	9.13899958132287e-47	1.0123	DESeq2, EBSeq, edgeR, NOISeq		Hydrolase, carbon-nitrogen family protein
trd_1409	21569.4	23110.8	21479.2	45726.6	44827.5	42808.5	22053.1	44454.2	2.01578	1.75462485185718e-41	4.29394174545873e-42	1.01102	DESeq2, EBSeq, edgeR, NOISeq		Ribonucleoside-diphosphate reductase
trd_A0353	2966.63	3126.32	3149.36	6161.78	6001.72	6445.09	3080.77	6202.87	2.01342	1.30388991485805e-46	2.79824073109032e-47	1.00869	DESeq2, EBSeq, edgeR, NOISeq		Uncharacterized protein
trd_A0765	6145.53	6507.2	7462.94	11622.4	14628.7	14241.3	6705.22	13497.5	2.01298	9.83860784709095e-22	3.86528899496304e-22	1.00909	DESeq2, EBSeq, edgeR, NOISeq		Stage 0 sporulation protein J
trd_1303	5538.14	6017.7	5618.76	11605.8	11294.3	11598.9	5724.87	11499.7	2.00872	4.21766290582137e-46	9.13552250010613e-47	1.00552	DESeq2, EBSeq, edgeR, NOISeq		Aminotransferase
trd_1384	6641.67	6438.47	5785.43	12738.9	12518.2	12548.8	6288.53	12602	2.00396	7.95184146121275e-40	2.01479679806429e-40	1.00303	DESeq2, EBSeq, edgeR, NOISeq	hemE	Uroporphyrinogen decarboxylase
trd_A0058	3866.85	3884.4	3606.26	7288.8	7165.72	8297.45	3785.84	7583.99	2.00325	2.06677849566638e-36	5.64447294247411e-37	1.00259	DESeq2, EBSeq, edgeR, NOISeq		Formate dehydrogenase, nitrate-inducible, iron-sulfur subunit
trd_0401	3189.13	3148.06	2955.32	5267.98	6341.05	6991.73	3097.5	6200.25	2.00169	8.06083679535175e-24	2.96317365062775e-24	1.00205	DESeq2, EBSeq, edgeR, NOISeq	thiE	Thiamine-phosphate synthase
trd_A0156	4159.68	4620.75	4735.65	7464.85	10016.9	9573.27	4505.36	9018.34	2.00169	1.14293281250745e-19	4.74738447562805e-20	1.00103	DESeq2, EBSeq, edgeR, NOISeq	alr	Alanine racemase
trd_0070	4308.01	4650.9	4563.17	8075.76	9653.4	9271.08	4507.36	9000.08	1.99675	5.38278459845054e-34	1.55018234195599e-34	0.997442144630906	DESeq2, EBSeq, edgeR, NOISeq		Uncharacterized protein
trd_0936	219.94	193.554	286.908	510.096	447.529	439.368	233.467	465.664	1.99456	3.15695606870394e-11	1.67081544792258e-11	0.992348435350173	DESeq2, EBSeq, edgeR, NOISeq		Hypothetical protein
trd_A0668	1641.88	1811.41	1786.13	3256.19	3495.14	3689.25	1746.47	3480.19	1.9927	2.32642541469649e-35	6.47437187059874e-36	0.993554294894119	DESeq2, EBSeq, edgeR, NOISeq		Hypothetical protein (plasmid)
trd_0689	7810.42	8097.71	8095.63	16624	15712.9	15489.3	8001.25	15942.1	1.99245	2.43692521525628e-45	5.39008380944536e-46	0.993948273433782	DESeq2, EBSeq, edgeR, NOISeq		Hypothetical protein
trd_A0864	1291.51	988.808	1233.04	2892.05	2550.71	1557.38	1171.12	2333.38	1.99244	3.98158488043165e-05	2.78118320827659e-05	0.994336832818231	DESeq2, EBSeq, edgeR, NOISeq		Hypothetical protein (plasmid)
trd_0482	2939.78	2723.08	2791.14	6024.85	5361.95	5453.94	2818	5613.58	1.99204	5.6764481194931e-39	1.46184749079365e-39	0.994280407302403	DESeq2, EBSeq, edgeR, NOISeq		NAD(P) transhydrogenase subunit alpha part 1
trd_0024	420.699	439.003	398.852	842.636	844.633	818.916	419.518	835.395	1.99132	1.11877676741418e-26	3.80283414884295e-27	0.991917283057937	DESeq2, EBSeq, edgeR, NOISeq	cas2	CRISPR-associated endoribonuclease Cas2
trd_1351	1223.74	1467.78	1432.88	3051.55	2712.49	2448.5	1374.8	2737.51	1.99121	3.07925886999871e-22	1.19056149456163e-22	0.989344615328107	DESeq2, EBSeq, edgeR, NOISeq		Hypothetical protein
trd_0105	1026.81	866.785	850.775	1822.2	1979.21	1659.49	914.791	1820.3	1.98986	6.54689808331869e-23	2.46556771015948e-23	0.996642107909351	DESeq2, EBSeq, edgeR, NOISeq	trpC	Indole-3-glycerol phosphate synthase
trd_A0554	2056.18	2016.89	2067.23	3904.72	4045.62	4266.82	2046.77	4072.39	1.98967	7.89776377897139e-43	1.85894059179666e-43	0.993172714653807	DESeq2, EBSeq, edgeR, NOISeq		Xylose isomerase domain protein TIM barrel
trd_1866	2412.94	2456.59	2577.2	4733.81	5067.8	5011.48	2482.25	4937.69	1.9892	1.67312221844926e-43	3.86299540323159e-44	0.991901323744604	DESeq2, EBSeq, edgeR, NOISeq	hypE	HypE
trd_A0920	510.209	478.976	500.846	969.032	1109.37	879.767	496.677	986.056	1.98531	1.53932677179386e-20	6.23936188913331e-21	0.991259532388805	DESeq2, EBSeq, edgeR, NOISeq		Toluene-4-monooxygenase system protein B
trd_1590	5901.29	5849.39	5578.96	8471.5	12924.8	12999.5	5776.55	11465.3	1.98479	9.55959796884702e-11	5.16529332965393e-11	0.98914537851451	DESeq2, EBSeq, edgeR, NOISeq		Hypothetical protein
trd_0937	478.241	401.133	509.967	890.787	911.867	950.933	463.114	917.862	1.98194	3.21321303690883e-20	1.31131123936155e-20	0.991423828715798	DESeq2, EBSeq, edgeR, NOISeq		Hypothetical protein
trd_0327	65.2147	63.1154	80.4339	167.023	123.964	122.734	69.588	137.907	1.98176	8.93866490073571e-08	5.47644059338948e-08	0.966693278122792	DESeq2, EBSeq, edgeR, NOISeq		Putative membrane protein
trd_0288	584.375	651.491	587.913	1072.86	1286.91	1246.94	607.927	1202.23	1.9776	6.90997262324517e-23	2.60469373025753e-23	0.98343185158258	DESeq2, EBSeq, edgeR, NOISeq		Hypothetical protein
trd_1864	508.931	484.586	510.796	1018.69	925.524	1030.35	501.438	991.52	1.97735	1.66407509745928e-26	5.69091795185105e-27	0.983894532899969	DESeq2, EBSeq, edgeR, NOISeq		Glutaredoxin 3
trd_A0077	1297.9	1205.5	1210.65	2500.82	2456.16	2384.55	1238.02	2447.18	1.97669	1.08406757115244e-38	2.81054555483967e-39	0.984580575893884	DESeq2, EBSeq, edgeR, NOISeq		Transcriptional Regulator, GntR family
trd_0784	16214.2	14708	14321.4	28375.8	29802.7	31186.9	15081.2	29788.5	1.97521	3.2060024950258e-35	8.94440294562406e-36	0.982165482534102	DESeq2, EBSeq, edgeR, NOISeq		Hypothetical protein
trd_A0149	248.072	245.449	205.645	433.356	474.843	472.372	233.055	460.19	1.9746	3.77367752992077e-17	1.66412778578022e-17	0.987649328374491	DESeq2, EBSeq, edgeR, NOISeq		Hypothetical protein (plasmid)
trd_1598	11049.4	13095	13080	22195.9	25218.2	25797.9	12408.2	24404	1.96677	3.05942038072917e-26	1.05475344382355e-26	0.975390433169356	DESeq2, EBSeq, edgeR, NOISeq		Hypothetical protein
trd_0213	850.349	953.042	920.429	1904.96	1922.48	1526.44	907.94	1784.63	1.96558	1.1240773319744e-20	4.5328836682249e-21	0.971120959910262	DESeq2, EBSeq, edgeR, NOISeq	carA	Carbamoyl-phosphate synthase small chain
trd_1944	4195.48	4491.01	4022.52	8269.87	8278.24	8426.38	4236.34	8324.83	1.9651	5.49926299704311e-43	1.28868156766985e-43	0.974063399644851	DESeq2, EBSeq, edgeR, NOISeq		Hypothetical protein
trd_1163	4686.51	4778.54	4778.77	9111	8945.33	9902.28	4747.94	9319.54	1.96286	1.19635587219147e-42	2.8283525811934e-43	0.972724803744471	DESeq2, EBSeq, edgeR, NOISeq		Phytoene dehydrogenase
trd_0238	2250.55	2352.8	2094.6	4407.29	4318.76	4410.18	2232.65	4378.74	1.96123	3.26137199465514e-39	8.35380850136659e-40	0.971256086860164	DESeq2, EBSeq, edgeR, NOISeq	smpB	SsrA-binding protein
trd_1207	48019.8	49241.9	45939.3	89346.5	91587	99855.1	47733.7	93596.2	1.9608	2.39298611570965e-33	6.99921518786658e-34	0.971277058800453	DESeq2, EBSeq, edgeR, NOISeq	coxL	Oxidoreductase, large chain
trd_1126	5823.29	5815.03	5648.61	10820.4	11571.7	11357.6	5762.31	11249.9	1.95232	2.85313299711363e-44	6.46868159608662e-45	0.96529460736801	DESeq2, EBSeq, edgeR, NOISeq		Sulfide dehydrogenase
trd_A0845	48.5914	41.3756	45.6068	115.862	67.2344	81.479	45.1913	88.192	1.95153	1.13402544900496e-05	7.70148124246363e-06	0.949275827474779	DESeq2, EBSeq, edgeR, NOISeq		Hypothetical protein (plasmid)
trd_0446	1205.83	1162.73	1193.24	2482.77	2279.67	2187.56	1187.27	2316.66	1.95126	2.96942247424723e-33	8.71606181433594e-34	0.963392492416959	DESeq2, EBSeq, edgeR, NOISeq		Uncharacterized protein
trd_0746	6091.82	6006.48	5987.76	11652.5	11923.6	11682.4	6028.69	11752.8	1.94948	1.17308184755741e-46	2.49721473259884e-47	0.963064055089406	DESeq2, EBSeq, edgeR, NOISeq	purC	Phosphoribosylaminoimidazole-succinocarboxamide synthase
trd_0260	7160.83	7125.73	7031.74	14252.6	13825.1	13474	7106.1	13850.5	1.94911	1.00690528295585e-44	2.26544975396782e-45	0.962526344817551	DESeq2, EBSeq, edgeR, NOISeq	glcD	Glycolate oxidase subunit glcD
trd_1423	3823.37	4447.53	4554.05	9580.47	7409.45	7993.2	4274.98	8327.7	1.94801	1.19399359851856e-19	4.96774075949918e-20	0.960508986143226	DESeq2, EBSeq, edgeR, NOISeq		Hypothetical protein
trd_0752	6563.67	6464.42	7231.58	15445.8	11793.3	12211.5	6753.22	13150.2	1.94725	1.21775455551987e-19	5.0708159580838e-20	0.960778846592507	DESeq2, EBSeq, edgeR, NOISeq	gcvH	Glycine cleavage system H protein
trd_A0143	3161	3594.77	3572.26	5392.87	7230.85	7480.6	3442.68	6701.44	1.94658	5.75568060799239e-15	2.6955472006278e-15	0.960778584690523	DESeq2, EBSeq, edgeR, NOISeq		Hypothetical protein (plasmid)
trd_1161	3489.63	3493.79	3875.75	6623.72	6956.66	7489.88	3619.72	7023.42	1.94032	3.43746800117666e-34	9.82813627196927e-35	0.956151667634677	DESeq2, EBSeq, edgeR, NOISeq		Glycosyl transferase, group 2 family protein
trd_1523	7407.62	6898.51	7191.78	14550.5	12649.5	14468.2	7165.97	13889.4	1.93825	3.53153096197788e-33	1.041489920251e-33	0.954683329010215	DESeq2, EBSeq, edgeR, NOISeq		Putative ABC transporter periplasmic binding protein A
trd_A0578	352.927	352.745	328.369	639.501	738.528	625.016	344.68	667.682	1.9371	5.79551687397996e-19	2.44739722611822e-19	0.956138690802405	DESeq2, EBSeq, edgeR, NOISeq		Hypothetical protein (plasmid)
trd_A0059	3763.27	3575.84	3508.41	6410.05	7090.08	7508.45	3615.84	7002.86	1.93672	6.54603864291342e-34	1.88745247128656e-34	0.95463244034593	DESeq2, EBSeq, edgeR, NOISeq		Polysulphide reductase NrfD
trd_0400	4749.17	4883.03	4415.57	8369.18	8740.48	10021.9	4682.59	9043.86	1.93138	1.8514852162945e-29	5.92808523735691e-30	0.949834405147996	DESeq2, EBSeq, edgeR, NOISeq	thiE	Thiamine-phosphate synthase
trd_1472	21.7382	22.441	27.3641	46.6459	33.6172	57.7573	23.8478	46.0068	1.92919	0.00024277993343103	0.000177063800532772	0.9354676723415	DESeq2, EBSeq, edgeR, NOISeq		Hypothetical protein
trd_0692	19446.8	19243.2	17474.9	34176.4	36034.5	38061	18721.6	36090.7	1.92775	1.05432087730051e-32	3.12391371052004e-33	0.946892112269461	DESeq2, EBSeq, edgeR, NOISeq	dnaB	Replicative DNA helicase
trd_A0057	16041.5	16563.6	15197	29994.8	28868.8	33164	15934.1	30675.9	1.92518	5.51659339563945e-32	1.65746039024405e-32	0.944829599929111	DESeq2, EBSeq, edgeR, NOISeq		Formate dehydrogenase, nitrate-inducible, major subunit (Formate dehydrogenase-N subunit alpha) (FDH-N subunit alpha)(Anaerobic formate dehydrogenase major subunit)
trd_0516	3126.47	3212.57	3573.09	6288.17	6396.73	6380.12	3304.04	6355.01	1.9234	1.4964312564617e-36	4.08164704081626e-37	0.942780707833006	DESeq2, EBSeq, edgeR, NOISeq		Methyltransferase, UbiE/COQ5 family
trd_0751	11236.1	10399.3	11065.9	22305.8	20384.6	20139.8	10900.4	20943.4	1.92134	1.79960458528781e-35	4.99578704534726e-36	0.941949225702236	DESeq2, EBSeq, edgeR, NOISeq	gcvT	Aminomethyltransferase
trd_1656	647.032	639.569	637.666	1199.25	1322.63	1172.68	641.423	1231.52	1.91998	1.18644161429775e-26	4.03694048755517e-27	0.942090669004579	DESeq2, EBSeq, edgeR, NOISeq		Hypothetical protein
trd_0709	10052	8787.07	8516.04	18637.3	16867.4	16924.9	9118.37	17476.6	1.91663	1.40036614134504e-28	4.57578967611533e-29	0.938745833275185	DESeq2, EBSeq, edgeR, NOISeq		Cytochrome c oxidase subunit II
trd_A0509	6034.28	6177.59	6255.6	11681	12432.1	11270.9	6155.82	11794.7	1.91602	5.93051762396559e-39	1.52933043608666e-39	0.937743228627878	DESeq2, EBSeq, edgeR, NOISeq		Biotin/lipoate A/B protein ligase
trd_0083	1966.67	2185.2	2187.47	3922.77	4372.34	3843.95	2113.11	4046.36	1.91488	4.87939705900888e-30	1.54877365978233e-30	0.935684486726459	DESeq2, EBSeq, edgeR, NOISeq		Uncharacterized protein
trd_1778	9945.88	10205.1	9438.13	18593.7	18064	19896.4	9863.02	18851.3	1.91131	2.60218082155013e-36	7.1246972303432e-37	0.934411306457458	DESeq2, EBSeq, edgeR, NOISeq		Putative mannosyl transferase
trd_0402	1654.66	1861.2	1670.87	3480.39	3108.54	3308.67	1728.91	3299.2	1.90825	4.66091137341355e-30	1.47781059814704e-30	0.929537009564277	DESeq2, EBSeq, edgeR, NOISeq	thiS	Hypothetical protein
trd_1360	913.006	905.355	939.501	2144.21	1689.27	1420.21	919.287	1751.23	1.90498	8.18287717355433e-12	4.22597879644966e-12	0.927150470031285	DESeq2, EBSeq, edgeR, NOISeq		Hypothetical protein
trd_A0005	78.0019	90.4654	91.2137	132.414	178.591	183.586	86.5603	164.864	1.90461	1.57384777450721e-08	9.35374395579399e-09	0.930586635857777	DESeq2, EBSeq, edgeR, NOISeq		Hypothetical protein
trd_A0299	3498.58	3446.1	3303.59	6668.86	6455.56	6382.18	3416.09	6502.2	1.9034	4.04783881877873e-42	9.72378034002229e-43	0.928498166507832	DESeq2, EBSeq, edgeR, NOISeq		Xanthine/uracil permease
trd_1208	15480.2	14996.2	14398.5	26973.4	27465.3	30814.5	14958.3	28417.7	1.8998	1.83077001478465e-31	5.56391856345076e-32	0.925861370310197	DESeq2, EBSeq, edgeR, NOISeq	coxM	Carbon monoxide dehydrogenase medium chain
trd_0696	4627.69	4474.18	4182.56	8835.64	8219.41	8174.72	4428.14	8409.92	1.8992	6.85019773231516e-37	1.85185338488686e-37	0.925363995506323	DESeq2, EBSeq, edgeR, NOISeq		RNA methyltransferase, TrmH family, group 3
trd_A0625	2571.51	2679.6	2729.78	5410.93	4825.12	4919.68	2660.29	5051.91	1.89901	1.20550253450697e-34	3.40912277844304e-35	0.923516910585376	DESeq2, EBSeq, edgeR, NOISeq		RNA-splicing ligase RtcB
trd_A0181	2973.02	3153.67	2930.45	5179.2	6271.71	5721.07	3019.05	5723.99	1.89596	3.32708656875618e-28	1.09636082154928e-28	0.923051596196048	DESeq2, EBSeq, edgeR, NOISeq		DUF2171 domain-containing protein
trd_A0849	23.017	39.9731	53.899	114.358	52.5269	54.6632	38.963	73.8493	1.89537	0.0129612716072855	0.0105430904386019	0.876005328483281	DESeq2, edgeR, NOISeq		Blasticidin-S deaminase
trd_A0097	1090.75	932.004	916.283	1763.52	2019.13	1784.29	979.678	1855.65	1.89414	5.29648334597157e-22	2.06066018721774e-22	0.926308508827081	DESeq2, EBSeq, edgeR, NOISeq		Medium-chain-fatty-acid--CoA ligase (Medium-chain acyl-CoA synthetase)
trd_1399	704.575	677.439	671.664	1417.43	1187.11	1283.04	684.559	1295.86	1.89298	4.79396932447854e-23	1.79379745232305e-23	0.919230453243467	DESeq2, EBSeq, edgeR, NOISeq		Branched-chain amino acid ABC transporter, permease protein
trd_A0277	819.66	684.451	721.417	1626.59	1296.36	1282.01	741.843	1401.65	1.88942	8.08664181846959e-16	3.69483115277946e-16	0.918709950317164	DESeq2, EBSeq, edgeR, NOISeq		Uncharacterized protein
trd_0722	2323.43	2634.72	2313.51	5556.88	4374.44	3796.51	2423.89	4575.95	1.88785	1.09844499482874e-11	5.70704720400811e-12	0.915214846034402	DESeq2, EBSeq, edgeR, NOISeq		Hypothetical protein
trd_1265	7821.93	8226.74	7700.09	14385	14332.5	16027.6	7916.25	14915	1.8841	3.3048862851196e-33	9.72361835358831e-34	0.91366535493923	DESeq2, EBSeq, edgeR, NOISeq		RNA polymerase sigma factor
trd_1057	5910.24	5486.13	5340.97	10611.2	10457.1	10376.7	5579.12	10481.7	1.87873	1.64109516064685e-37	4.37398156351013e-38	0.910173155699433	DESeq2, EBSeq, edgeR, NOISeq		Zinc metalloprotease
trd_1391	569.03	541.39	541.477	1194.74	940.232	968.466	550.633	1034.48	1.87871	6.29007216919479e-17	2.79558763075324e-17	0.906981477541235	DESeq2, EBSeq, edgeR, NOISeq		StyB protein
trd_1505	11091.6	11467.4	11237.5	21114.1	22020.3	20290.3	11265.5	21141.6	1.87667	1.93410150564669e-37	5.16162084061473e-38	0.907859338708007	DESeq2, EBSeq, edgeR, NOISeq		Processing protease
trd_1636	8321.91	10058.5	9857.71	19589.8	17541.9	15849.2	9412.7	17660.3	1.87622	9.63466351340612e-20	3.99193223452652e-20	0.906968274100333	DESeq2, EBSeq, edgeR, NOISeq	prfB	Peptide chain release factor 2
trd_A0881	2443.63	2427.84	2521.64	5027.23	4769.44	4069.83	2464.37	4622.17	1.8756	3.172902677212e-25	1.12572697962697e-25	0.906225215400918	DESeq2, EBSeq, edgeR, NOISeq		Tyrosine recombinase
trd_1337	511.488	470.56	470.165	917.872	891.907	906.583	484.071	905.454	1.8705	6.75617360169356e-24	2.47656207829473e-24	0.907011923907078	DESeq2, EBSeq, edgeR, NOISeq		Copper binding proteins, plastocyanin/azurin family
trd_1046	1737.78	1842.97	1871.54	3539.07	3462.57	3193.15	1817.43	3398.27	1.86982	6.88327827164189e-32	2.07761116402621e-32	0.900640297696757	DESeq2, EBSeq, edgeR, NOISeq		Hypothetical protein
trd_A0526	534.505	565.935	610.302	925.395	1142.99	1127.3	570.247	1065.23	1.86801	2.8102118697118e-17	1.23536485792107e-17	0.901989352357967	DESeq2, EBSeq, edgeR, NOISeq		Uncharacterized protein
trd_A0505	6908.92	7053.5	6493.58	12486.1	12026.6	13614.2	6818.67	12708.9	1.86385	2.30932126368217e-31	7.05825779103965e-32	0.898196040480106	DESeq2, EBSeq, edgeR, NOISeq		Magnesium chelatase subunit ChlI
trd_0476	1773.58	1741.98	2126.11	3853.56	3405.84	3244.72	1880.56	3501.37	1.86188	2.04556175828824e-19	8.54618567758363e-20	0.894984963834436	DESeq2, EBSeq, edgeR, NOISeq		Hypothetical protein
trd_1192	804.315	816.994	780.291	1435.49	1657.75	1359.36	800.533	1484.2	1.85401	8.29410653288522e-21	3.33027468956277e-21	0.890965231596252	DESeq2, EBSeq, edgeR, NOISeq		Putative MerR-family transcriptional regulator
trd_A0634	46830.6	44926.9	45353.1	77271.2	92444.2	84442.2	45703.5	84719.2	1.85367	4.19186206556566e-25	1.49160062423036e-25	0.890261544496899	DESeq2, EBSeq, edgeR, NOISeq		Branched-chain amino acid ABC transporter substrate-binding protein
trd_1924	892.547	863.98	901.357	1700.32	1594.72	1627.52	885.961	1640.85	1.85206	2.82022145614765e-29	9.0590706518e-30	0.888497911690341	DESeq2, EBSeq, edgeR, NOISeq		Cell division topological specificity factor
trd_1292	20.4595	30.8564	28.1933	45.1412	55.6785	46.4121	26.5031	49.0773	1.85176	0.000274545630247593	0.000200801286505076	0.851312714899264	DESeq2, edgeR, NOISeq		Hypothetical protein
trd_A0348	3925.67	3930.69	3928.82	7580.72	7034.4	7174.28	3928.39	7263.13	1.84888	1.1783004855545e-38	3.05893168627855e-39	0.886013161171545	DESeq2, EBSeq, edgeR, NOISeq		Fumarylacetoacetate hydrolase family protein
trd_A0523	69.0509	51.8949	53.899	112.853	112.408	97.9811	58.2816	107.747	1.84874	3.40460365673008e-07	2.13539004015054e-07	0.909503774315895	DESeq2, edgeR, NOISeq		Hypothetical protein (plasmid)
trd_0565	3117.52	3155.77	2957.81	6128.67	5660.3	5253.85	3077.03	5680.94	1.84624	1.94281807986158e-29	6.22723967446112e-30	0.883728254056049	DESeq2, EBSeq, edgeR, NOISeq		Zn-dependent hydrolase
trd_A0922	613.786	546.299	524.064	1027.72	1141.93	932.368	561.383	1034.01	1.84189	1.00265447393919e-16	4.48400685472286e-17	0.885464117094772	DESeq2, EBSeq, edgeR, NOISeq		Toluene-4-monooxygenase system protein D
trd_1479	5761.91	5928.64	5782.12	11058.1	10647.2	10402.5	5824.22	10702.6	1.8376	1.16316019430962e-37	3.08807154390959e-38	0.877225687059926	DESeq2, EBSeq, edgeR, NOISeq	trkA	Trk system potassium uptake protein trkA
trd_A0090	2355.4	2220.96	2289.46	3982.96	4244.17	4388.52	2288.61	4205.22	1.83746	8.84162825328799e-33	2.61668125876124e-33	0.879136755783421	DESeq2, EBSeq, edgeR, NOISeq		Membrane spanning protein
trd_1554	1522.96	1847.18	1791.93	3188.48	3065.47	3224.09	1720.69	3159.35	1.83609	3.62354246004946e-24	1.3169676646078e-24	0.873104259786077	DESeq2, EBSeq, edgeR, NOISeq		Hypothetical protein
trd_A0148	462.897	499.313	419.583	975.05	872.997	688.962	460.597	845.67	1.83603	6.73083885349269e-11	3.60655539813315e-11	0.872074534763109	DESeq2, EBSeq, edgeR, NOISeq		Hypothetical protein (plasmid)
trd_1847	16930.3	18821.7	17378.7	31987.1	31522.4	33855.1	17710.2	32454.9	1.83255	2.77104496071905e-30	8.70927249682553e-31	0.873500815130216	DESeq2, EBSeq, edgeR, NOISeq		Aldehyde dehydrogenase
trd_A0524	11.5085	19.6359	14.9259	27.0847	31.5161	25.7845	15.3568	28.1285	1.83167	0.00540222648325244	0.00428961839826276	0.814003051205877	edgeR, NOISeq		Hypothetical protein (plasmid)
trd_0747	1701.98	1724.45	1817.64	3278.76	3174.73	3151.9	1748.02	3201.79	1.83167	1.64117918778962e-33	4.78890292594893e-34	0.871740172715717	DESeq2, EBSeq, edgeR, NOISeq	purS	Phosphoribosylformylglycinamidine synthase subunit PurS
trd_A0626	1069.01	1134.67	1201.53	2213.42	2079.02	1944.15	1135.07	2078.86	1.83148	1.6419243860833e-24	5.91638382108936e-25	0.869281921538752	DESeq2, EBSeq, edgeR, NOISeq		Archease
trd_1956	2814.46	2665.57	2772.07	5240.9	4833.53	5033.14	2750.7	5035.85	1.83075	1.86614455045496e-34	5.30323529222403e-35	0.872403898318729	DESeq2, EBSeq, edgeR, NOISeq		2-oxo-3-deoxygalactonate 6-phosphate aldolase and galactonate dehydratase
trd_0994	5765.75	4962.27	4759.69	10144.7	8812.96	9382.47	5162.57	9446.72	1.82985	1.44137486191781e-22	5.50306844131306e-23	0.872175476622235	DESeq2, EBSeq, edgeR, NOISeq		Uncharacterized protein
trd_A0076	1230.13	1237.06	1224.75	2228.47	2269.16	2256.66	1230.65	2251.43	1.82947	5.06471973565608e-33	1.49539838508641e-33	0.871343261691088	DESeq2, EBSeq, edgeR, NOISeq		Cyclase family protein
trd_1412	1274.88	1291.06	1367.38	1948.6	2585.37	2652.71	1311.11	2395.56	1.82713	1.51935637028999e-14	7.20497828763339e-15	0.870857938632773	DESeq2, EBSeq, edgeR, NOISeq		Hypothetical protein
trd_1309	11944.5	12181.3	11064.2	22170.4	21062.2	20937	11730	21389.9	1.82352	6.5242759566305e-32	1.96699354732612e-32	0.866469582522134	DESeq2, EBSeq, edgeR, NOISeq		Molybdopterin biosynthesis protein
trd_0092	818.381	833.825	771.17	1433.99	1444.49	1536.76	807.792	1471.74	1.82194	1.37211234113514e-25	4.8254279632859e-26	0.866168035710067	DESeq2, EBSeq, edgeR, NOISeq		Hypothetical protein
trd_0103	813.266	816.292	762.878	1585.96	1425.58	1343.89	797.479	1451.81	1.8205	2.48539553297462e-21	9.87619962566586e-22	0.862056265262937	DESeq2, EBSeq, edgeR, NOISeq		Para-aminobenzoate synthase glutamine amidotransferase component II
trd_0871	2393.76	1878.73	2095.43	4038.63	3653.77	3897.59	2122.64	3863.33	1.82006	3.47191564683764e-20	1.4180894646135e-20	0.865944260945333	DESeq2, EBSeq, edgeR, NOISeq		Hypothetical protein
trd_0025	1329.87	1406.77	1348.3	2121.64	2044.35	3266.38	1361.65	2477.46	1.81945	3.67852932643299e-07	2.31101790497607e-07	0.863692727938261	DESeq2, EBSeq, edgeR, NOISeq		Pyridoxal 5'-phosphate synthase subunit PdxT
trd_0605	4984.45	4774.33	4609.61	8188.62	9031.48	8909.06	4789.46	8709.72	1.81852	1.40287721725402e-32	4.17124101634199e-33	0.863471232085338	DESeq2, EBSeq, edgeR, NOISeq		Hypothetical protein
trd_0691	5359.12	5343.07	4937.98	9156.14	9610.32	9674.35	5213.39	9480.27	1.81845	4.46592465769981e-34	1.2814993219914e-34	0.862976672711729	DESeq2, EBSeq, edgeR, NOISeq		Hypothetical protein
trd_A0036	795.364	821.903	723.076	1277.5	1424.53	1550.16	780.114	1417.4	1.81691	1.19728802627516e-18	5.08505506486542e-19	0.863669966239665	DESeq2, EBSeq, edgeR, NOISeq	fliR	Flagellar biosynthetic protein FliR
trd_1668	7658.25	8284.25	7851.01	13700.4	15037.4	14379.5	7931.17	14372.4	1.81214	2.09933635022535e-31	6.4019222033525e-32	0.857347911640932	DESeq2, EBSeq, edgeR, NOISeq	mutL	DNA mismatch repair protein MutL
trd_A0725	1623.97	1718.14	1660.09	3189.98	3009.79	2857.95	1667.4	3019.24	1.81075	4.00756118100469e-29	1.29007680800774e-29	0.854225001811644	DESeq2, EBSeq, edgeR, NOISeq		ATPase
trd_0566	3504.97	3267.97	3192.48	6068.49	5902.97	6071.74	3321.81	6014.4	1.81058	4.73328754981671e-34	1.35985762075039e-34	0.857238207969908	DESeq2, EBSeq, edgeR, NOISeq		Putative membrane protein
trd_1396	1221.18	1180.26	1149.29	2153.24	2107.38	2167.96	1183.58	2142.86	1.8105	2.20131479098023e-30	6.89577669033267e-31	0.857413271153177	DESeq2, EBSeq, edgeR, NOISeq		Catechol 2,3-dioxygenase
trd_A0118	290.269	312.071	358.221	577.808	545.229	612.64	320.187	578.559	1.80694	5.86976904099178e-14	2.82008979885656e-14	0.847659352501517	DESeq2, EBSeq, edgeR, NOISeq		Hypothetical protein (plasmid)
trd_1774	3108.57	3115.8	3376.56	5740.46	5617.23	5966.53	3200.31	5774.74	1.80443	2.09621967301715e-32	6.26906818098586e-33	0.85101748464803	DESeq2, EBSeq, edgeR, NOISeq		Hypothetical protein
trd_1052	1322.2	1142.39	1255.43	2406.03	2154.65	2151.46	1240.01	2237.38	1.80433	1.41286331248568e-22	5.38932284651859e-23	0.852593887053569	DESeq2, EBSeq, edgeR, NOISeq		CAAX amino terminal protease family
trd_0832	16079.9	14144.2	14431.7	28365.2	25948.3	26253.8	14885.2	26855.8	1.80419	1.8956483187216e-26	6.48942951614975e-27	0.851359579371816	DESeq2, EBSeq, edgeR, NOISeq	gyrB	DNA gyrase subunit B
trd_A0825	1044.71	957.25	994.229	1886.9	1723.93	1787.38	998.731	1799.41	1.80169	1.29688757785941e-25	4.55638937877224e-26	0.850348821225556	DESeq2, EBSeq, edgeR, NOISeq		Hypothetical protein (plasmid)
trd_1676	9792.44	8869.82	9347.74	15906.3	16474.5	17946	9336.67	16775.6	1.79674	1.28684871511999e-27	4.29840432707094e-28	0.84569798999018	DESeq2, EBSeq, edgeR, NOISeq		Putative Bacterial extracellular solute-binding protein
trd_1363	3418.02	3628.43	3618.69	6330.3	6389.37	6425.5	3555.05	6381.73	1.79512	1.52626322257495e-35	4.23169553922649e-36	0.843129932050464	DESeq2, EBSeq, edgeR, NOISeq		Hypothetical protein
trd_0907	1994.8	1641	1791.93	3284.78	3397.44	3058.04	1809.25	3246.75	1.79453	9.44242124573114e-22	3.7063709562683e-22	0.845964547997658	DESeq2, EBSeq, edgeR, NOISeq		Hypothetical protein
trd_1171	4343.81	4353.56	3964.48	7141.34	7637.41	7879.74	4220.62	7552.83	1.78951	1.64934198578407e-29	5.26373593247807e-30	0.840040171955976	DESeq2, EBSeq, edgeR, NOISeq		Hypothetical protein
trd_A0452	3044.63	3381.58	3124.48	5334.19	5985.97	5769.54	3183.57	5696.57	1.78937	1.56045221540603e-27	5.22311281515276e-28	0.838841562528964	DESeq2, EBSeq, edgeR, NOISeq		Aminotransferase
trd_0244	4861.69	5137.59	5063.19	8945.49	9595.62	8376.87	5020.82	8972.66	1.78709	5.11011945056434e-29	1.6503085660701e-29	0.836986902123855	DESeq2, EBSeq, edgeR, NOISeq		Hypothetical protein
trd_0710	94.6253	73.6346	87.8968	174.546	150.227	132.017	85.3856	152.263	1.78324	5.15237956022165e-07	3.26370875569596e-07	0.838976391474542	DESeq2, EBSeq, edgeR, NOISeq		Hypothetical protein
trd_1024	2315.76	2378.05	2258.78	5018.2	4013.06	3363.33	2317.53	4131.53	1.78273	1.83629313399368e-10	1.00681492704949e-10	0.832802132876753	DESeq2, EBSeq, edgeR, NOISeq		Hypothetical protein
trd_A0479	3856.62	3769.39	4204.12	5397.39	7887.44	7768.36	3943.38	7017.73	1.77962	2.65619552648647e-09	1.53082919750778e-09	0.831851737325791	DESeq2, EBSeq, edgeR, NOISeq		Cation-transporting P-tyep ATPase
trd_0026	1333.7	1354.88	1263.72	1983.2	1930.89	3107.55	1317.44	2340.55	1.77659	1.93199078139759e-06	1.25589431895627e-06	0.829645178240262	DESeq2, EBSeq, edgeR, NOISeq		Pyridoxal 5'-phosphate synthase subunit PdxS
trd_A0060	1283.83	1316.31	1380.64	2115.62	2440.4	2515.54	1326.93	2357.19	1.77642	1.46697845056614e-21	5.79377781964681e-22	0.829686616264167	DESeq2, EBSeq, edgeR, NOISeq		Hypothetical protein
trd_1578	1548.53	1633.29	1652.63	2696.44	2973.02	2911.59	1611.48	2860.35	1.77498	2.05287729474304e-27	6.89266519868725e-28	0.82730410514686	DESeq2, EBSeq, edgeR, NOISeq		Uncharacterized protein
trd_0993	20.4595	14.0256	15.7551	25.58	34.6678	28.8786	16.7467	29.7088	1.774	0.00202647051931727	0.00155720476043072	0.886626636594389	edgeR, NOISeq		Hypothetical protein
trd_A0563	2751.81	2980.45	3199.94	4953.5	5411.32	5461.16	2977.4	5275.33	1.77179	1.27307155812281e-24	4.56966149454259e-25	0.824362133082744	DESeq2, EBSeq, edgeR, NOISeq		Xanthine dehydrogenase accessory factor, putative subfamily, putative
trd_0680	7600.71	7073.13	7554.98	14100.6	12895.4	12339.4	7409.61	13111.8	1.76957	2.47220362589104e-26	8.48884041842823e-27	0.823148318823044	DESeq2, EBSeq, edgeR, NOISeq	nusG	Transcription termination/antitermination protein NusG
trd_1821	4571.42	4756.8	4382.4	8447.43	8048.17	7713.69	4570.21	8069.76	1.76573	2.91107522731302e-30	9.15945788033068e-31	0.819545858818368	DESeq2, EBSeq, edgeR, NOISeq		Uncharacterized protein
trd_A0073	964.155	967.068	956.914	1582.95	1705.02	1809.04	962.712	1699.01	1.76481	3.79167409016113e-23	1.41482335382267e-23	0.821145211585143	DESeq2, EBSeq, edgeR, NOISeq		4-Hydroxybenzoyl-CoA reductase, FAD-binding subunit B
trd_0801	1516.56	1221.63	1193.24	2261.58	2398.38	2270.07	1310.48	2310.01	1.76272	5.49185035265289e-17	2.43321857092271e-17	0.822059034068072	DESeq2, EBSeq, edgeR, NOISeq	ruvC	Crossover junction endodeoxyribonuclease RuvC
trd_A0601	1311.97	1161.32	1296.06	2266.09	2215.58	2161.77	1256.45	2214.48	1.76249	2.70375445011655e-24	9.80801198934628e-25	0.819238366748271	DESeq2, EBSeq, edgeR, NOISeq		Uncharacterized protein
trd_A0352	1267.21	1543.52	1479.32	2559.51	2426.74	2565.04	1430.02	2517.1	1.76019	2.57516624248955e-20	1.04914180249574e-20	0.811545365898586	DESeq2, EBSeq, edgeR, NOISeq		Hypothetical protein (plasmid)
trd_1607	2273.56	2352.8	2250.49	4035.63	3921.66	4130.68	2292.29	4029.32	1.75777	6.78328362563646e-31	2.10143262199537e-31	0.813096757455388	DESeq2, EBSeq, edgeR, NOISeq		Hypothetical protein
trd_0443	7168.5	7430.08	7466.25	13336.2	13097.1	12253.8	7354.95	12895.7	1.75334	7.31459690042373e-30	2.32679631411887e-30	0.809494214623689	DESeq2, EBSeq, edgeR, NOISeq	clpB	Chaperone protein ClpB
trd_A0624	1562.6	1568.07	1669.21	2791.23	2917.34	2686.75	1599.96	2798.44	1.74907	1.39001124571534e-26	4.73922145043131e-27	0.80580788873897	DESeq2, EBSeq, edgeR, NOISeq		HAD-superfamily hydrolase, subfamily IA, variant 3
trd_A0017	4924.35	5662.15	5613.79	8330.06	9909.73	10025	5400.1	9421.6	1.74471	1.34639584242592e-18	5.72299790411572e-19	0.80254981013921	DESeq2, EBSeq, edgeR, NOISeq		Putative Mg chelatase homolog
trd_1980	1773.58	1690.09	1740.52	2830.35	3147.41	3080.73	1734.73	3019.5	1.74061	4.40497550988563e-26	1.52626531166338e-26	0.801387421953491	DESeq2, EBSeq, edgeR, NOISeq		Putative endonuclease/exonuclease/phosphatase family protein
trd_1848	5058.62	5078.69	4821.89	9139.59	8045.02	8794.58	4986.4	8659.73	1.73667	6.11371120734074e-27	2.06753058136791e-27	0.795862545699009	DESeq2, EBSeq, edgeR, NOISeq		Xanthine dehydrogenase family protein molybdopterin-binding subunit
trd_A0200	4603.39	4956.66	5067.33	7738.71	8512.51	9151.44	4875.8	8467.55	1.73665	7.02428628258251e-23	2.65021531603148e-23	0.796017505081854	DESeq2, EBSeq, edgeR, NOISeq		Tryptophan synthase beta chain
trd_0318	888.71	776.319	844.141	1593.49	1451.84	1302.63	836.39	1449.32	1.73283	9.56448775417452e-16	4.37999906499581e-16	0.793567724975757	DESeq2, EBSeq, edgeR, NOISeq		Putative ABC transport proteins, inner membrane component
trd_0536	392.567	421.471	390.56	687.651	695.456	699.276	401.533	694.128	1.7287	7.97333238038564e-17	3.55198296073255e-17	0.786830508827779	DESeq2, EBSeq, edgeR, NOISeq		Hypothetical protein
trd_1809	2737.74	2953.8	3068.92	5307.1	4929.13	4902.15	2920.15	5046.13	1.72803	2.514111058573e-25	8.89380928301007e-26	0.787152991505035	DESeq2, EBSeq, edgeR, NOISeq		Universal stress protein
trd_1507	2551.05	2699.24	2615.34	4620.96	4648.63	4318.39	2621.88	4529.33	1.72751	5.26787650303216e-28	1.74866513202071e-28	0.787388097409297	DESeq2, EBSeq, edgeR, NOISeq		Hypothetical protein
trd_A0611	7749.04	7763.19	7350.16	12164.1	13315.6	13996.9	7620.8	13158.8	1.7267	1.48757754738975e-24	5.35507320624901e-25	0.788210520197514	DESeq2, EBSeq, edgeR, NOISeq		RNA polymerase sigma-H factor (Sigma-30)
trd_0284	2369.47	2460.1	2209.86	4032.62	4075.04	4040.95	2346.47	4049.53	1.72579	6.05684779075927e-27	2.04620403038458e-27	0.786987840764394	DESeq2, EBSeq, edgeR, NOISeq		Curved DNA-binding protein
trd_0289	153.446	150.776	153.405	279.876	237.422	272.284	152.542	263.194	1.72538	1.33942497089307e-09	7.61742896219215e-10	0.78283829285157	DESeq2, edgeR, NOISeq		Hypothetical protein
trd_0313	600.998	557.519	563.866	1075.87	993.809	895.238	574.128	988.304	1.7214	1.89805392513551e-15	8.77743178948092e-16	0.783069588294795	DESeq2, EBSeq, edgeR, NOISeq		Putative conserved protein
trd_0493	801.757	782.631	743.806	1266.96	1367.8	1369.67	776.065	1334.81	1.71998	8.88958322012809e-21	3.57860342160227e-21	0.785374719007526	DESeq2, EBSeq, edgeR, NOISeq	csaA	Protein csaA
trd_1047	9367.9	9928.05	9600.65	15014	18098.7	16581.5	9632.2	16564.7	1.71972	2.53730428387604e-21	1.01000343594927e-21	0.782065352644529	DESeq2, EBSeq, edgeR, NOISeq	rnhB	Ribonuclease HII
trd_A0865	17.9021	14.0256	4.97529	13.5424	21.0108	28.8786	12.301	21.1439	1.71888	0.0126000093097812	0.0102448673827193	0.877668701132345	edgeR, NOISeq		Hypothetical protein (plasmid)
trd_0019	2228.81	2063.17	1994.26	3191.48	3798.75	3802.7	2095.41	3597.64	1.71691	1.38342069321737e-18	5.88516452739408e-19	0.782102365342164	DESeq2, EBSeq, edgeR, NOISeq	cas5t	CRISPR-associated protein Cas5, Tneap subtype
trd_0534	5518.96	5666.36	5535.01	10144.7	9329.83	9219.51	5573.44	9564.69	1.71612	5.37388949994837e-28	1.78571613705449e-28	0.778383285850834	DESeq2, EBSeq, edgeR, NOISeq		Hypothetical protein
trd_1098	2666.13	2589.13	2550.67	4399.76	4653.88	4334.89	2601.98	4462.85	1.71518	4.29895747892412e-28	1.42256952227465e-28	0.778908884072329	DESeq2, EBSeq, edgeR, NOISeq	murI	Aspartate racemase
trd_1912	1310.69	1509.86	1252.94	2118.63	2528.65	2337.11	1357.83	2328.13	1.71459	1.49732629050722e-15	6.893194760729e-16	0.777324129972924	DESeq2, EBSeq, edgeR, NOISeq		Bacterioferritin comigratory protein
trd_A0483	273.646	294.539	295.201	610.911	439.125	430.086	287.795	493.374	1.71432	9.37454591577327e-08	5.7467361775128e-08	0.766820468506867	DESeq2, EBSeq, edgeR, NOISeq		Hypothetical protein (plasmid)
trd_1241	634.245	788.241	811.802	1504.71	1196.56	1127.3	744.763	1276.19	1.71355	4.00434271934115e-09	2.32720367801101e-09	0.770135692111987	DESeq2, EBSeq, edgeR, NOISeq		Hypothetical protein
trd_A0224	1259.54	1288.96	1388.11	2282.64	2188.27	2271.1	1312.2	2247.34	1.71265	1.17661228596161e-23	4.34153235318477e-24	0.774339345054862	DESeq2, EBSeq, edgeR, NOISeq		Uncharacterized protein
trd_0909	893.825	765.099	834.19	1506.21	1278.5	1483.12	831.038	1422.61	1.71185	2.21135450058972e-15	1.02492339089292e-15	0.777632137300585	DESeq2, EBSeq, edgeR, NOISeq		Hypothetical protein
trd_1170	1750.57	1729.36	1691.6	3206.53	2747.16	2896.12	1723.84	2949.93	1.71126	6.73900596499971e-22	2.6358867222048e-22	0.773765404193636	DESeq2, EBSeq, edgeR, NOISeq		Putative drug transport protein
trd_1484	3998.56	4842.35	4684.24	7066.11	8139.57	7904.5	4508.38	7703.39	1.70868	6.4278465063031e-18	2.79007252298515e-18	0.771955069868586	DESeq2, EBSeq, edgeR, NOISeq		Transcription regulator, ArsR family
trd_1905	2414.22	2769.36	2458.62	4304.97	4471.09	4277.13	2547.4	4351.06	1.70804	4.76673465582991e-23	1.78030692060937e-23	0.770730050816658	DESeq2, EBSeq, edgeR, NOISeq		Trypsin domain protein
trd_0633	653.426	607.31	611.131	1047.28	998.011	1147.93	623.956	1064.4	1.7059	8.57470187556252e-17	3.82285081887315e-17	0.773809393475759	DESeq2, EBSeq, edgeR, NOISeq		Hypothetical protein
trd_A0008	1213.51	1315.61	1373.18	2275.12	2183.02	2186.53	1300.76	2214.89	1.70276	3.86180638807588e-22	1.49980850378025e-22	0.764475197767121	DESeq2, EBSeq, edgeR, NOISeq		Protein hit
trd_0254	776.183	854.863	824.24	1509.22	1339.44	1330.48	818.429	1393.05	1.7021	1.2362269777662e-17	5.40876047039277e-18	0.761721262540027	DESeq2, EBSeq, edgeR, NOISeq		Uncharacterized protein
trd_1294	999.959	880.109	911.307	1601.01	1559	1584.2	930.459	1581.4	1.69959	1.81600377891942e-20	7.36710428831278e-21	0.76868524519767	DESeq2, EBSeq, edgeR, NOISeq		Hypothetical protein
trd_1609	1863.1	1907.49	1791.93	2979.32	3093.83	3376.74	1854.17	3149.96	1.69885	1.07321573688916e-22	4.07145880107482e-23	0.765159223966298	DESeq2, EBSeq, edgeR, NOISeq		Putative dipeptide ABC transporter dipeptide-binding protein
trd_1606	2877.12	2942.58	2802.75	4642.02	4971.15	5016.63	2874.15	4876.6	1.69671	7.18276791684629e-27	2.43154967901546e-27	0.763023587719935	DESeq2, EBSeq, edgeR, NOISeq		Hypothetical protein
trd_1262	2409.11	2787.6	2646.85	4314	4464.79	4507.13	2614.52	4428.64	1.69386	8.16656990945203e-23	3.08967148183837e-23	0.758523141652285	DESeq2, EBSeq, edgeR, NOISeq		Hypothetical protein
trd_0525	2895.02	2838.79	2905.57	5269.49	4847.18	4506.1	2879.79	4874.26	1.69257	1.65855456867313e-22	6.34372723566566e-23	0.758263994497619	DESeq2, EBSeq, edgeR, NOISeq		Putative membrane protein
trd_A0192	965.434	988.107	943.647	1778.56	1605.22	1506.85	965.729	1630.21	1.68806	9.31443400651712e-18	4.06559407484184e-18	0.752445352643285	DESeq2, EBSeq, edgeR, NOISeq	nosD	Nitrous oxidase accessory protein NosD
trd_1048	8063.61	9402.09	9124.68	15141.9	15186.6	14522.9	8863.46	14950.4	1.68675	1.08733983127758e-21	4.27559033690319e-22	0.753391767831438	DESeq2, EBSeq, edgeR, NOISeq	rplS	50S ribosomal protein L19
trd_1806	1076.68	940.419	1029.89	1751.48	1666.15	1719.31	1015.66	1712.31	1.68591	1.29473012609641e-19	5.39582925517506e-20	0.756073713382722	DESeq2, EBSeq, edgeR, NOISeq		3-ketosteroid dehydrogenase
trd_0201	6176.22	6468.63	5967.03	9714.39	10748.1	10856.3	6203.96	10439.6	1.68273	2.59891080810354e-23	9.66157912046798e-24	0.75083324289557	DESeq2, EBSeq, edgeR, NOISeq	tmk	Thymidylate kinase
trd_0749	7178.73	6577.33	7315.34	12456	11795.4	11085.3	7023.8	11778.9	1.677	1.26403428735322e-21	4.98350658807657e-22	0.745698452234162	DESeq2, EBSeq, edgeR, NOISeq	purL	Phosphoribosylformylglycinamidine synthase subunit PurL
trd_1261	4668.61	5028.89	4702.48	7693.57	7921.06	8532.61	4799.99	8049.08	1.67689	1.77353551373504e-24	6.39676014299726e-25	0.745436814280792	DESeq2, EBSeq, edgeR, NOISeq	accA	Acetyl-coenzyme A carboxylase carboxyl transferase subunit alpha
trd_1565	2696.82	2941.88	2698.27	4592.37	4920.72	4434.93	2778.99	4649.34	1.67303	2.80968791300096e-22	1.08438976220009e-22	0.741501217925145	DESeq2, EBSeq, edgeR, NOISeq	mreB	Rod shape-determining protein mreB
trd_A0358	1548.53	1549.13	1515.81	2735.56	2459.31	2516.57	1537.82	2570.48	1.67151	3.29724547267036e-22	1.27826754219135e-22	0.739703134950928	DESeq2, EBSeq, edgeR, NOISeq	glpK	Glycerol kinase
trd_0326	20.4595	28.0513	23.218	51.1601	33.6172	35.0669	23.9096	39.9481	1.6708	0.00881258150873796	0.00711046296187892	0.671159926486325	edgeR, NOISeq		Uncharacterized protein
trd_0329	9440.79	8928.02	8914.89	13149.6	13979.5	18407	9094.57	15178.7	1.66899	6.70841105908521e-10	3.76636993348433e-10	0.739086829906229	DESeq2, EBSeq, edgeR, NOISeq		Uncharacterized protein
trd_0991	22092.4	20857.5	19833.2	33848.4	32680.1	38049.7	20927.7	34859.4	1.66571	1.75976658112833e-18	7.50443900294254e-19	0.736107552248113	DESeq2, EBSeq, edgeR, NOISeq	rpoB	DNA-directed RNA polymerase subunit beta
trd_1718	9764.31	9548.66	9131.32	15497	15516.4	16295.8	9481.43	15769.7	1.66322	1.79280888127143e-25	6.32975098268208e-26	0.734045267440135	DESeq2, EBSeq, edgeR, NOISeq		Zinc metalloprotease
trd_0748	5061.17	4973.49	5041.63	8366.17	8611.26	8096.33	5025.43	8357.92	1.66313	4.78300591024417e-28	1.5860573423378e-28	0.733805806175464	DESeq2, EBSeq, edgeR, NOISeq	purQ	Phosphoribosylformylglycinamidine synthase subunit PurQ
trd_0450	6119.95	6452.5	6679.33	10275.6	10515.9	11213.2	6417.26	10668.2	1.66243	1.6460766132659e-23	6.09658004913298e-24	0.732869837585402	DESeq2, EBSeq, edgeR, NOISeq		Hypothetical protein
trd_A0120	1028.09	972.678	986.766	1650.66	1716.58	1596.58	995.845	1654.61	1.66151	1.84745955357804e-20	7.50110784474573e-21	0.734073289915648	DESeq2, EBSeq, edgeR, NOISeq		Hypothetical protein (plasmid)
trd_1420	2410.39	2291.79	2253.81	4169.54	3900.65	3484	2318.66	3851.4	1.66104	1.86262163123456e-18	7.95595393888352e-19	0.731658775152046	DESeq2, EBSeq, edgeR, NOISeq		Hypothetical protein
trd_A0759	57.5424	68.0244	57.2158	112.853	109.256	81.479	60.9275	101.196	1.66092	0.000154879090537017	0.000111615876254091	0.707802432782613	DESeq2, EBSeq, edgeR, NOISeq		Hypothetical protein (plasmid)
trd_0370	10571.2	9548.66	10293	16669.1	17736.2	16078.2	10137.6	16827.9	1.65994	5.81222908889929e-22	2.2673527806125e-22	0.731265519421301	DESeq2, EBSeq, edgeR, NOISeq		Putative membrane protein mmpL3
trd_A0706	645.754	657.803	755.415	1069.85	1168.2	1173.71	686.324	1137.25	1.65702	2.31727117168127e-14	1.1036916345564e-14	0.728017951480428	DESeq2, EBSeq, edgeR, NOISeq		Glucosamine--fructose-6-phosphate aminotransferase (Isomerizing)
trd_1673	704.575	702.685	670.006	1369.28	1041.08	1020.04	692.422	1143.47	1.6514	1.02166075158731e-09	5.7855209054927e-10	0.719780623622862	DESeq2, EBSeq, edgeR, NOISeq		ABC transporter, membrane spanning protein (Dipeptide)
trd_0588	1090.75	945.328	980.132	1590.48	1677.71	1710.03	1005.4	1659.4	1.65049	1.96995462565487e-17	8.63943409728183e-18	0.727806852252532	DESeq2, EBSeq, edgeR, NOISeq		Hypothetical protein
trd_0317	1116.32	1064.55	1086.27	1805.65	1895.17	1690.43	1089.05	1797.08	1.65014	4.469589512074e-19	1.88128101304326e-19	0.723432304339991	DESeq2, EBSeq, edgeR, NOISeq		ABC transporter ATP-binding protein
trd_1469	6602.03	6601.87	6317.79	10633.8	10676.6	10854.2	6507.23	10721.5	1.64764	1.97684762313949e-26	6.77424419144375e-27	0.720358558375614	DESeq2, EBSeq, edgeR, NOISeq		Aspartate ammonia-lyase
trd_1129	1589.45	1650.82	1722.28	2822.83	2751.36	2600.11	1654.18	2724.77	1.6472	2.58283688915846e-21	1.02902224279037e-21	0.717826866882999	DESeq2, EBSeq, edgeR, NOISeq		2,4-dihydroxyhept-2-ene-1,7-dioic acid aldolase
trd_0961	765.953	873.096	1102.86	1938.06	1283.76	1290.26	913.969	1504.03	1.6456	0.000178933010694578	0.000129879724273635	0.715200572016705	DESeq2, EBSeq, edgeR, NOISeq	rpmJ	50S ribosomal protein L36
trd_0188	19073.4	18187.1	19399.5	30521.5	31146.4	31211.6	18886.6	30959.8	1.63924	8.75494054766165e-24	3.22438793447975e-24	0.712925269319352	DESeq2, EBSeq, edgeR, NOISeq	recA	Protein RecA
trd_0737	365.714	314.876	317.589	544.704	625.07	464.121	332.726	544.632	1.63688	3.75031817215019e-08	2.26005674548753e-08	0.716250734267111	DESeq2, EBSeq, edgeR, NOISeq		Hypothetical protein
trd_1383	2921.88	2826.17	2542.37	4614.94	4338.72	4610.27	2763.47	4521.31	1.6361	7.51235418489315e-20	3.09439303566038e-20	0.710732417562469	DESeq2, EBSeq, edgeR, NOISeq	hemH	Ferrochelatase
trd_0650	15728.3	13888.9	13395.1	23196.6	23541.5	23582.5	14337.4	23440.2	1.6349	5.8747453195575e-19	2.48288820878495e-19	0.709393217471	DESeq2, EBSeq, edgeR, NOISeq	secD	Protein translocase subunit SecD
trd_A0646	2484.55	2373.84	2353.31	3815.94	3500.39	4461.75	2403.9	3926.03	1.63319	2.88023208975953e-14	1.37581179780829e-14	0.708326050038008	DESeq2, EBSeq, edgeR, NOISeq		Lytic transglycosylase, catalytic
trd_A0925	565.194	549.104	486.749	895.301	858.29	861.202	533.682	871.598	1.63318	8.8762247244297e-14	4.27988267259625e-14	0.709132843085463	DESeq2, EBSeq, edgeR, NOISeq		Hypothetical protein
trd_0018	4066.33	3953.83	4029.16	6378.45	6549.05	6732.85	4016.44	6553.45	1.63166	6.36697219013754e-26	2.22149808503241e-26	0.706703555200476	DESeq2, EBSeq, edgeR, NOISeq	cst2	Type I-B CRISPR-associated protein Cas7/Cst2/DevR
trd_A0651	4255.58	4378.81	4118.71	6661.34	6529.09	7573.42	4251.03	6921.29	1.62814	2.55162537320473e-19	1.06958059084491e-19	0.703238624402062	DESeq2, EBSeq, edgeR, NOISeq	fliF	Flagellar M-ring protein
trd_0869	6556	5960.2	5916.45	10001.8	10040	9965.2	6144.21	10002.3	1.62793	1.09059150231553e-22	4.14115222582254e-23	0.703565124578915	DESeq2, EBSeq, edgeR, NOISeq		Hypothetical protein
trd_A0742	999.959	1155.71	1198.22	1921.51	1852.1	1681.15	1117.96	1818.25	1.6264	1.05274335038291e-13	5.09062810828983e-14	0.696769684096215	DESeq2, EBSeq, edgeR, NOISeq		Hypothetical protein (plasmid)
trd_A0205	1464.13	1558.95	1456.93	2577.56	2397.33	2309.26	1493.34	2428.05	1.62592	7.12758684465466e-19	3.01732042610338e-19	0.698652825822842	DESeq2, EBSeq, edgeR, NOISeq		PucR family transcriptional regulator
trd_0453	1861.82	1629.78	1894.76	2744.59	3265.07	2743.47	1795.45	2917.71	1.62506	1.86449906741941e-13	9.06757075017053e-14	0.702107389776358	DESeq2, EBSeq, edgeR, NOISeq		Hypothetical protein
trd_1471	8912.68	9467.31	8731.63	14723.6	14210.6	15097.3	9037.21	14677.2	1.62408	1.67902377564321e-22	6.42783072295394e-23	0.699242077563118	DESeq2, EBSeq, edgeR, NOISeq		Formate dehydrogenase, alpha subunit homolog
trd_A0127	566.473	680.244	643.471	1033.73	1111.47	921.023	630.063	1022.08	1.62218	7.12180045094659e-11	3.82343804064319e-11	0.692079286336303	DESeq2, EBSeq, edgeR, NOISeq		Hypothetical protein (plasmid)
trd_A0001	1152.13	1097.51	1150.12	1835.74	1886.77	1788.41	1133.25	1836.97	1.62098	9.93964929991686e-20	4.12173757746639e-20	0.697738682830046	DESeq2, EBSeq, edgeR, NOISeq		Hypothetical protein
trd_1867	3685.27	3587.76	3707.42	5599.02	5953.4	6243.98	3660.15	5932.13	1.62073	2.22139099006209e-22	8.55800682568054e-23	0.697233102735461	DESeq2, EBSeq, edgeR, NOISeq	hypD	Hydrogenase expression/formation protein HypD
trd_A0536	5256.82	4135.46	4816.08	7692.06	7648.97	7682.75	4736.12	7674.59	1.62044	2.28439232920098e-15	1.0595658432431e-15	0.697388972337174	DESeq2, EBSeq, edgeR, NOISeq		Transcriptional regulator, IclR family
trd_A0018	658.541	775.618	762.049	1114.99	1209.17	1229.41	732.069	1184.52	1.61805	2.46233761828469e-13	1.20432089118597e-13	0.690497869971828	DESeq2, EBSeq, edgeR, NOISeq		DNA polymerase, beta domain protein region
trd_A0866	29202.1	26491.6	27139.4	44271.5	50667.5	38832.5	27611	44590.5	1.61495	5.21185317781558e-12	2.66816574939053e-12	0.691377530498445	DESeq2, EBSeq, edgeR, NOISeq	argG	Argininosuccinate synthase
trd_1771	432.207	496.508	627.716	1236.87	590.402	683.805	518.81	837.026	1.61336	0.0268788836957046	0.0222827713572906	0.686751034332335	edgeR, NOISeq		Hypothetical protein
trd_1652	86.953	71.5308	79.6046	82.7589	170.187	130.985	79.3628	127.977	1.61256	0.00166006323693662	0.00126760107327179	0.713876899343611	DESeq2, EBSeq, edgeR, NOISeq		Hypothetical protein
trd_0270	2359.24	2138.91	2156.79	3391.61	3815.55	3521.13	2218.31	3576.1	1.61208	3.01460251170217e-18	1.29808429372015e-18	0.690999563675629	DESeq2, EBSeq, edgeR, NOISeq		Uncharacterized protein
trd_1779	3494.74	3066.01	3023.32	4855.69	5503.77	5077.48	3194.69	5145.65	1.61069	1.30505123561374e-16	5.8634700720894e-17	0.689405807399725	DESeq2, EBSeq, edgeR, NOISeq		Hypothetical protein
trd_1118	2380.98	2744.82	2599.59	4136.44	4164.33	4136.87	2575.13	4145.88	1.60997	2.24697152569636e-19	9.39543649373901e-20	0.68493784658758	DESeq2, EBSeq, edgeR, NOISeq		YwfM
trd_1570	5403.87	6025.42	5369.17	9046.3	9058.79	8925.56	5599.48	9010.22	1.60912	6.32068617388987e-21	2.53133745351007e-21	0.685460773428306	DESeq2, EBSeq, edgeR, NOISeq		Hypothetical protein
trd_A0828	1870.77	1688.69	1743.01	2940.2	2810.19	2767.19	1767.49	2839.19	1.60634	1.67154973717577e-19	6.97780887169949e-20	0.684944153985132	DESeq2, EBSeq, edgeR, NOISeq		AMP-dependent synthetase and ligase
trd_A0574	10849.9	11297	11250	16970.1	18117.6	18526.7	11132.3	17871.5	1.60537	1.47603134226918e-21	5.83464102759224e-22	0.68272417266887	DESeq2, EBSeq, edgeR, NOISeq		Hypothetical protein (plasmid)
trd_1854	7148.04	6714.08	7126.27	10913.6	10998.1	11717.5	6996.13	11209.7	1.60228	2.19743291264657e-21	8.71671207301133e-22	0.680355311375824	DESeq2, EBSeq, edgeR, NOISeq		Putative YGGT family
trd_1719	6747.81	7278.61	6792.1	9882.92	11429.9	12010.4	6939.5	11107.7	1.60065	2.18559179089538e-15	1.01222631229423e-15	0.678645743137484	DESeq2, EBSeq, edgeR, NOISeq		Hypothetical protein
trd_1178	5613.58	5484.03	5004.31	8826.61	8506.21	8393.37	5367.31	8575.4	1.59771	1.45213757768839e-20	5.8708781264799e-21	0.676027108046123	DESeq2, EBSeq, edgeR, NOISeq	glmM	Phosphomannomutase
trd_1958	8305.29	7010.72	7251.49	12556.8	12213.6	11282.3	7522.5	12017.5	1.59755	1.44243280274763e-15	6.63549046331462e-16	0.676194990503681	DESeq2, EBSeq, edgeR, NOISeq	dgoA	Probable galactonate dehydratase protein
trd_0202	18894.4	20921.4	19599.3	29602.1	32014.1	33266.1	19805	31627.4	1.59694	1.30647472686412e-17	5.72515404710963e-18	0.675067255957548	DESeq2, EBSeq, edgeR, NOISeq		ATPase-like protein
trd_A0670	700.739	699.178	747.952	1119.5	1153.49	1155.15	715.956	1142.71	1.59607	8.35925497031729e-16	3.82228307919319e-16	0.674273969159089	DESeq2, EBSeq, edgeR, NOISeq		Hypothetical protein (plasmid)
trd_1177	3496.02	3428.57	3415.54	5471.12	5769.56	5250.76	3446.71	5497.14	1.5949	1.14745561876163e-21	4.51594682773268e-22	0.673561253125567	DESeq2, EBSeq, edgeR, NOISeq		Hypothetical protein
trd_0461	253.187	328.901	364.025	669.595	402.356	436.274	315.371	502.742	1.59413	0.00184865573461464	0.00141672682465795	0.663099843987778	DESeq2, edgeR, NOISeq		Nucleoid-associated protein trd_0461
trd_1522	957.761	1124.16	988.424	1847.78	1665.1	1381.02	1023.45	1631.3	1.59393	5.16374907007139e-09	3.01888964325046e-09	0.668177333114969	DESeq2, EBSeq, edgeR, NOISeq	lysW	Hypothetical protein
trd_1027	7641.63	6809.45	6413.15	10695.5	11343.7	11205.9	6954.74	11081.7	1.5934	1.15256051137014e-16	5.17036491081934e-17	0.672774736626156	DESeq2, EBSeq, edgeR, NOISeq		Heptaprenyl diphosphate synthase component II
trd_1049	7610.94	8038.8	7858.47	13307.6	12443.6	11692.8	7836.07	12481.3	1.59281	5.68414640729645e-19	2.39839891675125e-19	0.670817297145742	DESeq2, EBSeq, edgeR, NOISeq		5-methyltetrahydrofolate S-homocysteine methyltransferase
trd_0679	3683.99	3239.92	3273.74	5580.96	5670.8	4975.38	3399.22	5409.05	1.59126	5.23216940762028e-16	2.37611847102728e-16	0.670940455589605	DESeq2, EBSeq, edgeR, NOISeq		Protein translocase subunit SecE
trd_1125	2846.43	2666.27	2417.16	4070.23	4105.5	4441.12	2643.29	4205.62	1.59106	2.9561609808331e-16	1.33636076184424e-16	0.671416611788923	DESeq2, EBSeq, edgeR, NOISeq	hemD	Porphobilinogen deaminase
trd_0223	21573.3	20375.8	19170.6	33056.9	32192.7	31984.1	20373.2	32411.2	1.59087	5.55481471995688e-19	2.34190527134215e-19	0.669758278050291	DESeq2, EBSeq, edgeR, NOISeq		Peptide/opine/nickel uptake family ABC transporter, periplasmic substrate-binding protein
trd_A0264	19.1808	13.3244	19.9012	46.6459	21.0108	15.4707	17.4688	27.7091	1.58621	#N/A	#N/A	#N/A	#N/A		Hypothetical protein (plasmid)
trd_1341	544.735	686.555	697.37	984.079	1049.49	1022.1	642.887	1018.55	1.58435	5.57561794859696e-10	3.12072489542446e-10	0.657553761152428	DESeq2, EBSeq, edgeR, NOISeq		Hypothetical protein
trd_0771	4573.98	4746.28	4533.32	7121.78	7418.9	7395	4617.86	7311.89	1.58339	4.8064844131437e-23	1.80014404119816e-23	0.662809173886808	DESeq2, EBSeq, edgeR, NOISeq		Exopolyphosphatase-related protein
trd_1626	6576.46	6938.49	6152.78	10361.4	10283.7	10492.2	6555.91	10379.1	1.58317	9.27854421992022e-20	3.83795788951356e-20	0.662516238217607	DESeq2, EBSeq, edgeR, NOISeq		2-dehydro-3-deoxyglucarate aldolase
trd_1408	8364.11	7689.56	7914.86	12767.4	12700	12478.7	7989.51	12648.7	1.58316	4.2199772317116e-21	1.68565376441509e-21	0.663006428678579	DESeq2, EBSeq, edgeR, NOISeq		Ribonucleoside-diphosphate reductase subunit beta
trd_0245	1349.05	1625.57	1549.8	2150.23	2602.18	2395.9	1508.14	2382.77	1.57994	1.45958673526046e-11	7.63390639314143e-12	0.658281952525703	DESeq2, EBSeq, edgeR, NOISeq		Amidohydrolase family
trd_A0016	439.88	553.312	591.23	738.811	902.412	860.171	528.141	833.798	1.57874	1.40099326739567e-07	8.66103833703242e-08	0.654728974432952	DESeq2, EBSeq, edgeR, NOISeq		Hypothetical protein
trd_0854	16660.4	15884.7	17716.2	31018	24044.7	24249.8	16753.8	26437.5	1.578	3.52695195512465e-10	1.95941775284703e-10	0.657718009707759	DESeq2, EBSeq, edgeR, NOISeq		Probable manganese catalase
trd_A0606	1741.62	1911.7	2218.98	3289.29	3109.59	2867.24	1957.43	3088.71	1.57794	2.62798094358101e-11	1.38812700585138e-11	0.655426967302688	DESeq2, EBSeq, edgeR, NOISeq		Trypsin domain protein
trd_1865	2047.23	2220.26	2317.66	3116.25	3537.16	3734.63	2195.05	3462.68	1.5775	7.32707948319226e-14	3.52785308449998e-14	0.657352804714657	DESeq2, EBSeq, edgeR, NOISeq		Phosphoheptose isomerase
trd_0772	2441.08	2441.16	2426.28	3853.56	3801.9	3871.8	2436.17	3842.42	1.57723	6.01756596197852e-22	2.34953769647344e-22	0.657167879075163	DESeq2, EBSeq, edgeR, NOISeq	rbfA	Ribosome-binding factor A
trd_A0739	2658.46	2668.38	2822.65	4226.72	4503.66	4122.43	2716.5	4284.27	1.57713	2.85091538822587e-19	1.19602265508126e-19	0.656908241686285	DESeq2, EBSeq, edgeR, NOISeq		Alkyl hydroperoxide reductase/ Thiol specific antioxidant/ Mal allergen
trd_1201	14490.5	13223.4	12755	22745.2	20319.5	20693.6	13489.6	21252.8	1.57549	4.88206781816162e-16	2.21543472122184e-16	0.655733771600708	DESeq2, EBSeq, edgeR, NOISeq	clpX	ATP-dependent Clp protease ATP-binding subunit ClpX
trd_0498	1914.24	1976.21	1967.73	3209.54	3021.35	2981.72	1952.73	3070.87	1.5726	2.28123789288272e-19	9.54661340427558e-20	0.651357246913209	DESeq2, EBSeq, edgeR, NOISeq		Hypothetical protein
trd_0589	920.678	915.173	881.456	1253.42	1533.79	1481.06	905.769	1422.76	1.57077	4.2849056724055e-12	2.17730755524101e-12	0.654638826364441	DESeq2, EBSeq, edgeR, NOISeq		Putative integrase
trd_A0683	443.716	484.586	605.327	702.698	877.199	825.104	511.21	801.667	1.56818	8.75709756253605e-07	5.59860131464316e-07	0.647696318028442	DESeq2, EBSeq, edgeR, NOISeq		Uncharacterized protein
trd_0690	5586.73	5249.8	5006.8	8698.71	7814.95	8308.8	5281.11	8274.16	1.56675	6.84547740472568e-18	2.97371898336128e-18	0.647842144759462	DESeq2, EBSeq, edgeR, NOISeq		Putative chromosome replication initiation protein
trd_1202	5264.49	4904.77	4993.53	9279.53	7214.05	7253.7	5054.26	7915.76	1.56615	8.68732715549922e-11	4.68796920575399e-11	0.646629187892584	DESeq2, EBSeq, edgeR, NOISeq	clpP	ATP-dependent Clp protease proteolytic subunit
trd_A0319	1015.3	964.263	941.159	1522.76	1670.36	1379.99	973.575	1524.37	1.56574	2.80742401498088e-12	1.41877433778888e-12	0.648122193595131	DESeq2, EBSeq, edgeR, NOISeq		Methyltransferase, putative
trd_0998	20086.1	18462.7	20106	32271.5	30329	29230.3	19551.6	30610.3	1.56562	4.4559915632832e-17	1.96964389972747e-17	0.646548226425876	DESeq2, EBSeq, edgeR, NOISeq	rpsB	30S ribosomal protein S2
trd_A0629	1134.22	1147.3	1213.14	2022.33	1914.08	1530.57	1164.89	1822.33	1.56438	1.3019753256798e-09	7.39994283408178e-10	0.643044763192168	DESeq2, EBSeq, edgeR, NOISeq		4Fe-4S ferredoxin iron-sulfur binding domain protein
trd_0403	2325.99	2443.97	2189.96	3548.1	3487.79	3850.14	2319.97	3628.68	1.5641	1.71512066042302e-16	7.71774613551377e-17	0.645187156594213	DESeq2, EBSeq, edgeR, NOISeq		Putative 6-O-methylguanine DNA methyltransferase family protein
trd_0838	1102.26	1000.03	1014.13	1661.2	1719.73	1491.38	1038.81	1624.1	1.56343	2.46220397403367e-13	1.2034032576447e-13	0.646445475704149	DESeq2, EBSeq, edgeR, NOISeq		Uncharacterized protein
trd_0077	2268.45	2523.21	2379.85	3716.63	3764.08	3722.25	2390.5	3734.32	1.56215	1.60467810286283e-18	6.83196284707957e-19	0.641803659464599	DESeq2, EBSeq, edgeR, NOISeq		Putative FAD dependent oxidoreductase
trd_0344	5701.81	5697.92	5569.01	8128.43	9713.28	8628.53	5656.25	8823.41	1.55994	7.97203541269336e-16	3.63970741064124e-16	0.641773455607808	DESeq2, EBSeq, edgeR, NOISeq		Putative glucose-1-phosphate thymidylyltransferase
trd_A0898	5921.75	5952.48	5681.78	8691.19	8712.11	9948.69	5852.01	9117.33	1.55798	1.11383510744734e-16	4.98507716832609e-17	0.639833129577172	DESeq2, EBSeq, edgeR, NOISeq		Polysaccharide deacetylase
trd_1087	3259.46	3246.24	3035.76	5334.19	5152.89	4377.18	3180.48	4954.75	1.55786	1.75068578934444e-13	8.50800570522533e-14	0.638915043895802	DESeq2, EBSeq, edgeR, NOISeq	rnpA	Ribonuclease P protein component
trd_1524	4121.31	3838.82	4034.96	5853.31	6017.48	6806.08	3998.36	6225.62	1.55704	5.56130386478891e-16	2.52751539441601e-16	0.639626655541518	DESeq2, EBSeq, edgeR, NOISeq		Dipeptide ABC transporter permease
trd_A0764	7199.19	7785.63	8201.77	10511.9	12805	12766.4	7728.86	12027.8	1.55621	5.50671390859804e-12	2.82292949070049e-12	0.637890694471274	DESeq2, EBSeq, edgeR, NOISeq	soj	ParA family protein
trd_1488	1276.16	1365.4	1389.76	1933.55	2173.56	2164.87	1343.77	2090.66	1.55581	9.96931244489732e-15	4.6861634822328e-15	0.637317389382963	DESeq2, EBSeq, edgeR, NOISeq		Hypothetical protein
trd_A0575	497.422	538.585	546.453	911.853	801.561	743.625	527.487	819.013	1.55267	1.75244767381841e-09	1.00027214057686e-09	0.627124544382081	DESeq2, EBSeq, edgeR, NOISeq		Major facilitator superfamily MFS_1
trd_0727	703.296	709.698	724.734	1134.55	1024.27	1155.15	712.576	1104.66	1.55023	9.645894276367e-13	4.80458354575705e-13	0.63069981520148	DESeq2, EBSeq, edgeR, NOISeq		Hypothetical protein
trd_0444	216.104	246.15	271.983	418.309	349.829	369.234	244.745	379.124	1.54905	1.0519236985398e-06	6.75066298751396e-07	0.617211829383772	DESeq2, EBSeq, edgeR, NOISeq		Uncharacterized protein
trd_0299	1291.51	1251.79	1250.46	2007.28	1966.61	1897.74	1264.58	1957.21	1.54771	5.14131936226635e-17	2.27435311352592e-17	0.630128531601421	DESeq2, EBSeq, edgeR, NOISeq		Hypothetical protein
trd_A0707	673.885	676.036	723.076	917.872	1170.3	1113.89	690.999	1067.35	1.54465	2.09172252510102e-09	1.19754553704295e-09	0.630032764435711	DESeq2, EBSeq, edgeR, NOISeq	nagA	N-acetylglucosamine-6-phosphate deacetylase
trd_A0870	6696.66	6358.53	6452.95	9753.51	10894.1	9485.6	6502.71	10044.4	1.54465	2.9561609808331e-16	1.33535004318782e-16	0.627506136528153	DESeq2, EBSeq, edgeR, NOISeq		Endolytic murein transglycosylase
trd_0910	695.624	700.581	1029.06	1394.86	1171.35	1177.84	808.42	1248.02	1.54377	9.24472163611442e-05	6.59834406842088e-05	0.623447092535379	DESeq2, EBSeq, edgeR, NOISeq		Oxidoreductase, short chain dehydrogenase/reductase family
trd_A0842	699.46	716.71	788.584	1339.19	1059.99	1001.47	734.918	1133.55	1.54242	1.1971268540152e-07	7.3758594674526e-08	0.619927561335614	DESeq2, EBSeq, edgeR, NOISeq		Mycofactocin precursor
trd_A0508	4205.71	4372.49	4698.33	5969.17	7539.71	6962.85	4425.51	6823.91	1.54195	1.07824690982098e-11	5.59837440197811e-12	0.624841376922839	DESeq2, EBSeq, edgeR, NOISeq		Biotin/lipoate A/B protein ligase
trd_1657	9089.14	10029.7	11791.4	14780.7	16551.2	16325.7	10303.4	15885.9	1.54181	2.72440032803406e-10	1.50506850936046e-10	0.624199051963491	DESeq2, EBSeq, edgeR, NOISeq		Hypothetical protein
trd_0736	2597.08	2717.47	3228.96	4604.4	4517.31	4050.23	2847.84	4390.65	1.54175	5.40851153980634e-11	2.8849139089102e-11	0.623032208872393	DESeq2, EBSeq, edgeR, NOISeq		Helix-turn-helix domain protein
trd_A0579	2856.66	3195.74	2993.47	4613.43	4818.82	4508.16	3015.29	4646.8	1.54108	5.8060474830764e-17	2.57443642292173e-17	0.622533106726081	DESeq2, EBSeq, edgeR, NOISeq		Hypothetical protein (plasmid)
trd_A0823	1285.11	1310.7	1179.97	1862.83	1941.39	2008.1	1258.59	1937.44	1.53937	1.02744910328316e-14	4.83317179426033e-15	0.623378803883399	DESeq2, EBSeq, edgeR, NOISeq		Hypothetical protein (plasmid)
trd_A0895	11196.5	11481.4	10455.6	16135	16697.3	18064.6	11044.5	16965.6	1.53612	7.00054460995661e-16	3.19131784399891e-16	0.619272836911279	DESeq2, EBSeq, edgeR, NOISeq		Aminotransferase, classes I and II
trd_1419	398.961	323.992	363.196	556.742	584.099	527.035	362.05	555.959	1.53559	1.86896781095318e-08	1.11335881019399e-08	0.626896587885349	DESeq2, EBSeq, edgeR, NOISeq		Hypothetical protein
trd_A0673	797.921	831.019	951.939	1251.92	1415.07	1293.35	860.293	1320.11	1.53449	1.55915667882706e-10	8.5054722251002e-11	0.616504113352138	DESeq2, EBSeq, edgeR, NOISeq		Conserved repeat domain protein
trd_0106	650.868	574.35	665.86	935.928	1029.53	929.274	630.359	964.91	1.53073	2.57043469855398e-10	1.41823222897025e-10	0.617807885663798	DESeq2, EBSeq, edgeR, NOISeq	trpF	N-(5'-phosphoribosyl)anthranilate isomerase
trd_0494	3062.53	3094.76	3020.83	4857.2	4461.64	4727.85	3059.37	4682.23	1.53045	3.28228104639064e-18	1.41448248624311e-18	0.613204246544675	DESeq2, EBSeq, edgeR, NOISeq		Hydrolase, NUDIX family protein
trd_0295	4956.32	4690.18	4660.19	7377.58	7369.53	7130.96	4768.89	7292.69	1.52922	1.37887462896064e-19	5.75127700899126e-20	0.613087201080068	DESeq2, EBSeq, edgeR, NOISeq		tRNA(Ile)-lysidine synthase
trd_A0527	1542.14	1611.55	1601.21	2096.06	2592.73	2565.04	1584.97	2417.94	1.52555	4.37600022273177e-11	2.32659617241814e-11	0.610423275222801	DESeq2, EBSeq, edgeR, NOISeq	recA	RecA protein
trd_0484	9507.28	9012.88	8642.08	13306.1	13896.5	14180.4	9054.08	13794.4	1.52355	6.10688339697964e-17	2.70994271890893e-17	0.607733127729322	DESeq2, EBSeq, edgeR, NOISeq		NAD(P) transhydrogenase subunit beta
trd_0216	5402.59	5816.43	5389.9	8719.78	8997.86	7578.58	5536.31	8432.07	1.52305	1.49965834386281e-13	7.28286831581698e-14	0.606233628679284	DESeq2, EBSeq, edgeR, NOISeq	rumA	23S rRNA (Uracil-5-)-methyltransferase RumA
trd_0356	9077.63	8577.38	8537.6	13238.4	13223.1	13346.1	8730.87	13269.2	1.5198	1.91543576731448e-18	8.18817297553956e-19	0.604030581425246	DESeq2, EBSeq, edgeR, NOISeq		Uncharacterized protein
trd_A0722	1254.42	1124.16	1088.76	1622.07	1780.66	1864.74	1155.78	1755.82	1.51917	1.33163853408148e-11	6.94627646542329e-12	0.607750715621947	DESeq2, EBSeq, edgeR, NOISeq		Hypothetical protein (plasmid)
trd_0363	13355	14684.8	13982.2	22117.7	20683	20977.2	14007.3	21259.3	1.51773	3.50897998154581e-16	1.58869706329592e-16	0.601360925437579	DESeq2, EBSeq, edgeR, NOISeq		multidrug ABC transporter, ATP-binding protein
trd_A0807	226.333	194.956	217.254	248.277	358.234	362.014	212.848	322.842	1.51677	6.12770266372917e-05	4.33541856859205e-05	0.615325315088656	DESeq2, EBSeq, edgeR, NOISeq		Hypothetical protein (plasmid)
trd_1714	1395.08	1357.68	1413.81	2381.95	2034.89	1901.87	1388.86	2106.24	1.51652	1.41433512511901e-10	7.69586298610967e-11	0.598500122759621	DESeq2, EBSeq, edgeR, NOISeq	lysA	Diaminopimelate decarboxylase
trd_0259	21.7382	23.8436	22.3888	43.6365	35.7183	23.7217	22.6569	34.3589	1.51649	0.0411175030385382	0.0345278859022131	0.553282004608775	edgeR, NOISeq		Hypothetical protein
trd_1179	2121.4	2007.07	1952.8	2985.34	3177.88	3054.95	2027.09	3072.72	1.51583	3.40462634924842e-16	1.54027228745853e-16	0.601744328099676	DESeq2, EBSeq, edgeR, NOISeq		Hypothetical protein
trd_0412	6820.69	6597.66	6341.84	8698.71	10510.6	10683	6586.73	9964.13	1.51276	1.25650047801584e-11	6.5412832085006e-12	0.597720164783094	DESeq2, EBSeq, edgeR, NOISeq		Luciferase-like monooxygenase superfamily
trd_1182	4466.57	4434.21	4199.97	6348.36	7270.77	6151.15	4366.92	6590.1	1.5091	1.98003094112928e-13	9.64314134360987e-14	0.593925231792367	DESeq2, EBSeq, edgeR, NOISeq		Hypothetical protein
trd_1521	3336.18	3434.18	3044.88	5119.01	5213.82	4418.43	3271.75	4917.09	1.50289	8.62159774768934e-12	4.45553666919355e-12	0.587218347100788	DESeq2, EBSeq, edgeR, NOISeq		Hypothetical protein
trd_0634	8580.21	8685.38	8611.4	12961.5	13903.9	12017.6	8625.66	12961	1.50261	1.24351163449189e-14	5.87106219953942e-15	0.587215203951596	DESeq2, EBSeq, edgeR, NOISeq		Serinethreonine phosphatase
trd_0678	10.2298	7.7141	11.609	12.0377	19.9602	12.3766	9.85096	14.7915	1.50153	#N/A	#N/A	#N/A	#N/A		tRNA-Trp
trd_1426	5860.37	6503.69	6485.29	10107.1	9506.32	8616.15	6283.12	9409.86	1.49764	1.46816685700978e-12	7.35353908651145e-13	0.58154281446101	DESeq2, EBSeq, edgeR, NOISeq	rplU	50S ribosomal protein L21
trd_0855	39.6403	33.6615	33.9978	61.693	45.1731	53.6318	35.7666	53.4993	1.49579	0.00862711439166993	0.0069518595721037	0.580079133148403	edgeR, NOISeq		Hypothetical protein
trd_1398	814.545	917.978	897.211	1263.95	1295.31	1373.8	876.578	1311.02	1.49561	2.51696221616859e-11	1.32861453086089e-11	0.577900719996125	DESeq2, EBSeq, edgeR, NOISeq		ABC-transporter
trd_0419	28.1318	30.8564	27.3641	40.6271	43.0721	45.3807	28.7841	43.0266	1.4948	0.0141299866449849	0.0115084314903598	0.576830549991939	edgeR, NOISeq	trd_0419	Hypothetical protein
trd_0283	3163.55	3139.64	3062.29	4423.84	4653.88	4892.87	3121.83	4656.86	1.49171	8.72842315241893e-16	3.99410709847623e-16	0.577650146154971	DESeq2, EBSeq, edgeR, NOISeq		Hypothetical protein
trd_1660	5779.81	6576.62	6023.42	8715.27	9326.68	9346.37	6126.62	9129.44	1.49013	3.72865803523766e-14	1.78366403762494e-14	0.574835795522006	DESeq2, EBSeq, edgeR, NOISeq		Hypothetical protein
trd_A0404	1227.57	1332.44	1281.97	1907.97	1922.48	1893.61	1280.66	1908.02	1.48988	5.28280308275596e-14	2.53442889328479e-14	0.572819833050842	DESeq2, EBSeq, edgeR, NOISeq		Hypothetical protein (plasmid)
trd_1390	643.196	544.896	572.988	785.457	973.849	864.297	587.027	874.534	1.48977	9.61325352686e-08	5.90305010614387e-08	0.58276986224222	DESeq2, EBSeq, edgeR, NOISeq		Putative hydrolase, alpha/beta fold family
trd_1712	6943.45	7904.15	7469.57	10870	11185.1	11183.3	7439.06	11079.4	1.48936	1.3426083842826e-14	6.35752256731947e-15	0.573963317888813	DESeq2, EBSeq, edgeR, NOISeq		GTPase Obg
trd_1452	226.333	259.474	254.569	377.682	362.436	360.983	246.792	367.033	1.48722	6.63747591014514e-07	4.23199398632307e-07	0.561603676657097	DESeq2, edgeR, NOISeq		Hypothetical protein
trd_A0589	237.842	181.632	215.596	340.064	312.01	291.881	211.69	314.651	1.48638	1.56709263373698e-05	1.07401987358921e-05	0.57950710487392	DESeq2, EBSeq, edgeR, NOISeq		ABC transporter, carbohydrate uptake transporter-2 (CUT2) family, permease protein
trd_1595	4590.6	5430.03	4957.88	6939.71	7521.85	7795.17	4992.84	7418.91	1.48591	4.34919406606874e-12	2.21298555802044e-12	0.570601594055131	DESeq2, EBSeq, edgeR, NOISeq		Hypothetical protein
trd_A0343	9374.3	7881.01	8039.24	14213.5	13889.2	9474.26	8431.52	12525.6	1.48557	0.000203745213908138	0.000148171926071651	0.570879690439563	DESeq2, EBSeq, edgeR, NOISeq		GntR family transcriptional regulator
trd_1720	11173.5	11780.1	10856.9	15415.7	16735.1	18073.9	11270.2	16741.6	1.48548	1.22013216223603e-12	6.09854912519496e-13	0.5708816825005	DESeq2, EBSeq, edgeR, NOISeq		Hypothetical protein
trd_1613	2811.91	2861.93	2618.66	3933.31	4179.04	4195.65	2764.17	4102.67	1.48423	9.65001599340034e-15	4.5327350997038e-15	0.570233957059502	DESeq2, EBSeq, edgeR, NOISeq		Primosomal protein N'
trd_A0507	1896.34	1986.03	2047.33	2705.46	3182.08	2910.55	1976.57	2932.7	1.48373	5.0395365180836e-12	2.57297208867196e-12	0.569266825396612	DESeq2, EBSeq, edgeR, NOISeq		Hypothetical protein (plasmid)
trd_1846	3240.28	3246.24	3239.74	4178.57	4931.23	5316.76	3242.08	4808.85	1.48326	2.38370520311398e-10	1.31190421355183e-10	0.569637546859967	DESeq2, EBSeq, edgeR, NOISeq		Hypothetical protein
trd_1608	172.627	183.736	179.11	272.352	256.331	265.065	178.491	264.583	1.48233	3.6913968604528e-06	2.44048736706987e-06	0.560656323526017	DESeq2, edgeR, NOISeq		Hypothetical protein
trd_1152	4432.04	4551.32	4828.52	6551.5	7222.45	6686.44	4603.96	6820.13	1.48136	1.15142304558089e-14	5.42432248195084e-15	0.566618814281864	DESeq2, EBSeq, edgeR, NOISeq		Nitrate reductase (NAD(P)H)
trd_0753	21011.9	20147.1	19388.7	30912.7	28723.8	29972.9	20182.6	29869.8	1.47998	1.87013501978147e-14	8.88783448307357e-15	0.565439452248727	DESeq2, EBSeq, edgeR, NOISeq		Probable glycine dehydrogenase (decarboxylating) subunit 1
trd_0533	3232.6	3446.8	3297.79	4798.51	4984.8	4974.35	3325.73	4919.22	1.47914	3.61549005717527e-16	1.63817116124695e-16	0.564144931692567	DESeq2, EBSeq, edgeR, NOISeq	ureA	Urease subunit gamma
trd_0792	4264.53	4038.68	4259.68	7165.42	5805.27	5583.89	4187.63	6184.86	1.47694	4.19769977097251e-09	2.44393596911588e-09	0.56172501059843	DESeq2, EBSeq, edgeR, NOISeq		Putative NAD-reducing hydrogenase
trd_A0023	13738.6	13491.3	15066	22259.1	19913	20206.8	14098.6	20793	1.47482	2.18855708784632e-12	1.1037478978858e-12	0.560118226195036	DESeq2, EBSeq, edgeR, NOISeq		Basic membrane protein, putative
trd_A0489	420.699	448.119	481.774	687.651	628.222	673.491	450.197	663.121	1.47296	2.95645531527573e-08	1.77448719857671e-08	0.552684749798797	DESeq2, EBSeq, edgeR, NOISeq		Hypothetical protein (plasmid)
trd_A0652	1315.8	1488.12	1493.42	2126.15	1945.6	2254.6	1432.45	2108.78	1.47215	3.4271227867248e-10	1.90039830541126e-10	0.555110943732157	DESeq2, EBSeq, edgeR, NOISeq	fliE	Flagellar hook-basal body complex protein FliE
trd_A0553	341.418	347.836	393.048	507.086	533.673	551.788	360.767	530.849	1.47145	1.51206534270301e-07	9.36862915693453e-08	0.556427860533408	DESeq2, edgeR, NOISeq		Putative glycosyl transferase
trd_A0577	254.465	225.112	223.888	365.644	336.172	333.136	234.488	344.984	1.47122	1.54103582345971e-06	9.96419147879108e-07	0.561092139320571	DESeq2, edgeR, NOISeq		Hypothetical protein (plasmid)
trd_0427	11853.7	11437.2	11481.3	17742	16922.1	16490.7	11590.8	17051.6	1.47114	2.17869637121559e-15	1.00827865985297e-15	0.556724586051645	DESeq2, EBSeq, edgeR, NOISeq	uvrC	UvrABC system protein C
trd_1879	70068.7	95121.2	92891.2	127739	118002	133879	86027	126540	1.47093	2.75079990168946e-06	1.80434953745293e-06	0.556467305517418	DESeq2, EBSeq, edgeR, NOISeq		Ribonuclease Y
trd_0483	1701.98	1497.24	1568.87	2416.56	2221.89	2372.17	1589.36	2336.87	1.47032	5.7228024141974e-12	2.93766562141044e-12	0.557759105377952	DESeq2, EBSeq, edgeR, NOISeq		NAD(P) transhydrogenase, alpha-2 subunit
trd_0347	3451.27	3611.6	3461.14	5138.58	5442.84	4883.59	3508	5155	1.4695	2.4038440850222e-14	1.14575746108535e-14	0.55471882013385	DESeq2, EBSeq, edgeR, NOISeq	coaBC	Phosphopantothenoylcysteine decarboxylase/phosphopantothenate--cysteine ligase
trd_A0710	300.499	278.409	276.129	421.318	409.71	424.929	285.012	418.652	1.46889	1.54854711684466e-07	9.61074759606258e-08	0.559245114038927	DESeq2, edgeR, NOISeq		Hypothetical protein (plasmid)
trd_A0747	90.7891	93.2705	78.7754	148.966	104.003	133.048	87.6117	128.672	1.46867	0.00183313248666797	0.00140419598234553	0.542453927419496	DESeq2, EBSeq, edgeR, NOISeq		Hypothetical protein (plasmid)
trd_A0708	803.036	764.398	753.756	1069.85	1124.08	1212.9	773.73	1135.61	1.46771	2.47502947422302e-10	1.36302246226681e-10	0.557434423060608	DESeq2, EBSeq, edgeR, NOISeq		Serine hydrolase
trd_1685	8194.04	7737.95	7679.36	11578.7	11312.2	11668	7870.45	11519.6	1.46366	2.76148089425691e-15	1.28372060954899e-15	0.549725791291962	DESeq2, EBSeq, edgeR, NOISeq		Putative phenylacetate-CoA ligase
trd_A0860	763.396	734.242	734.685	1139.06	1121.97	1001.47	744.108	1087.5	1.46149	9.86302186491251e-10	5.57504835770236e-10	0.546819926560091	DESeq2, EBSeq, edgeR, NOISeq		Hypothetical protein (plasmid)
trd_0704	1823.45	1792.48	1895.59	2512.86	2722.99	2781.63	1837.17	2672.5	1.45468	1.05497716261681e-12	5.26210485057399e-13	0.541701434264891	DESeq2, EBSeq, edgeR, NOISeq		Ribokinase
trd_A0474	1115.04	1223.74	1117.78	1476.12	1846.85	1701.78	1152.19	1674.91	1.45368	2.64226928837132e-08	1.58499573442281e-08	0.540410584515703	DESeq2, EBSeq, edgeR, NOISeq		Uncharacterized protein
trd_0729	2796.56	2900.5	2767.09	4151.49	3979.44	4165.74	2821.38	4098.89	1.45279	1.28314978602943e-14	6.06709106166911e-15	0.538055462404381	DESeq2, EBSeq, edgeR, NOISeq		Putative pre-16S rRNA nuclease
trd_1416	67.7722	63.8167	58.0451	73.7307	106.104	94.887	63.2113	91.574	1.4487	0.0024174495753471	0.00186936045390288	0.560370799183978	DESeq2, edgeR, NOISeq		Hypothetical protein
trd_0372	698.181	587.674	698.199	960.003	1034.78	875.642	661.352	956.808	1.44675	4.89046230545608e-07	3.09102948070709e-07	0.535901877688895	DESeq2, EBSeq, edgeR, NOISeq		Hypothetical protein
trd_A0105	5085.47	4686.67	4811.93	7925.29	6867.37	6285.23	4861.36	7025.96	1.44527	3.17279480016615e-09	1.83514714817502e-09	0.530844628135004	DESeq2, EBSeq, edgeR, NOISeq		Hypothetical protein (plasmid)
trd_A0894	3398.84	3733.63	3480.22	4933.94	5297.86	5105.33	3537.56	5112.38	1.44517	3.00689423245977e-13	1.47898812887689e-13	0.530534859418955	DESeq2, EBSeq, edgeR, NOISeq		Hypothetical protein (plasmid)
trd_0028	1026.81	1002.13	1038.18	1158.62	1432.93	1831.73	1022.37	1474.43	1.44216	0.000345292998775795	0.000254457872756548	0.530313810434277	DESeq2, EBSeq, edgeR, NOISeq		Hypothetical protein
trd_1943	6657.02	7543.69	7118.81	9764.05	10622	10344.7	7106.51	10243.6	1.44144	4.99125063049711e-12	2.54659170278738e-12	0.526955012294794	DESeq2, EBSeq, edgeR, NOISeq		N-acyl-D-aspartate deacylase
trd_1378	2333.66	2491.66	2286.98	3645.91	3273.48	3327.23	2370.76	3415.54	1.44069	1.41465841373058e-11	7.38912961688976e-12	0.524863348186135	DESeq2, EBSeq, edgeR, NOISeq		Hypothetical protein
trd_0595	1887.39	1889.96	1939.53	3089.16	2654.71	2491.81	1905.63	2745.23	1.44059	4.09950942669431e-09	2.38393071541933e-09	0.524444742012228	DESeq2, EBSeq, edgeR, NOISeq	nadC	Nicotinate-nucleotide pyrophosphorylase
trd_1359	369.55	347.135	350.758	619.939	494.803	421.834	355.814	512.192	1.43949	0.000172939527092922	0.000125170145777535	0.520228253544561	DESeq2, EBSeq, edgeR, NOISeq		DoxX subfamily
trd_1350	54.985	91.1667	87.0676	154.985	97.7	82.5104	77.7397	111.732	1.43725	#N/A	#N/A	#N/A	#N/A		Hypothetical protein
trd_1340	616.343	662.01	627.716	960.003	905.564	873.579	635.356	913.049	1.43707	7.82831360190535e-09	4.59293581004831e-09	0.518173522285426	DESeq2, EBSeq, edgeR, NOISeq		Acyl-CoA dehydrogenase
trd_A0685	216.104	266.487	278.616	344.578	324.616	423.897	253.736	364.364	1.436	0.000301399706737267	0.000221068182269391	0.515065761783084	DESeq2, EBSeq, edgeR, NOISeq		Hypothetical protein (plasmid)
trd_A0908	5029.21	5243.49	5113.77	7224.1	7425.2	7434.19	5128.82	7361.16	1.43525	3.5196227522402e-15	1.63981039270173e-15	0.520935889004269	DESeq2, EBSeq, edgeR, NOISeq	pepF	Oligoendopeptidase F
trd_0596	4076.56	3861.96	3959.5	5183.72	5989.12	5894.34	3966.01	5689.06	1.43445	1.70932346533021e-11	8.96965861350157e-12	0.521573314576428	DESeq2, EBSeq, edgeR, NOISeq	nadA	Quinolinate synthase A
trd_0343	3907.77	4225.23	4187.54	5758.52	5871.46	6042.86	4106.84	5890.94	1.43442	1.04937005012859e-13	5.07068393900833e-14	0.519653812788202	DESeq2, EBSeq, edgeR, NOISeq	prmA	Ribosomal protein L11 methyltransferase
trd_1545	3127.75	3245.53	3152.68	4429.86	5195.96	4037.85	3175.32	4554.56	1.43436	2.40892223713965e-08	1.44001685826936e-08	0.520139926243069	DESeq2, EBSeq, edgeR, NOISeq		Uncharacterized protein
trd_0212	2895.02	2725.88	2851.67	3876.13	4542.53	3703.69	2824.19	4040.78	1.43077	3.91972461734303e-09	2.27531262834346e-09	0.517446551361185	DESeq2, EBSeq, edgeR, NOISeq	carB	Carbamoyl-phosphate synthase large chain
trd_A0916	11733.5	10132.8	10119.7	14537	15563.7	15633.7	10662	15244.8	1.42982	2.50495010790675e-10	1.38036710688389e-10	0.516290405732168	DESeq2, EBSeq, edgeR, NOISeq		Transcriptional regulater GntR family protein
trd_1155	4909.01	5272.94	4978.61	7157.89	7336.96	7174.28	5053.52	7223.04	1.42931	3.68244618727951e-14	1.760283206865e-14	0.514661136462365	DESeq2, EBSeq, edgeR, NOISeq		Uncharacterized protein
trd_0189	3912.88	3811.47	4109.59	6079.02	5761.15	5067.17	3944.65	5635.78	1.42872	5.0192820958491e-10	2.80412644607146e-10	0.513852177279297	DESeq2, edgeR, NOISeq		Hypothetical protein
trd_1889	2130.35	2332.46	2086.31	2878.51	3108.54	3361.27	2183.04	3116.11	1.42742	1.16151645587861e-09	6.58554501463882e-10	0.513444264178692	DESeq2, edgeR, NOISeq		Putative pterin-4-alpha-carbinolamine dehydratase
trd_A0146	39.6403	42.0769	61.3619	121.881	47.2742	35.0669	47.6931	68.0741	1.42734	#N/A	#N/A	#N/A	#N/A		Hydroxyproline-rich glycoprotein family protein (plasmid)
trd_0541	149.61	195.658	173.306	284.39	217.461	238.249	172.858	246.7	1.42718	0.00101812413160686	0.000766148100419978	0.490946415201732	DESeq2, edgeR, NOISeq		Hypothetical protein
trd_A0225	2011.43	1851.38	2141.86	2914.62	2858.51	2785.76	2001.56	2852.96	1.42537	1.21828490296561e-10	6.61222128020101e-11	0.51137220216522	DESeq2, edgeR, NOISeq		Uncharacterized protein
trd_1099	1195.6	1158.52	1052.27	1712.36	1619.93	1521.29	1135.47	1617.86	1.42484	4.54793664640592e-09	2.65414371264811e-09	0.51062991832914	DESeq2, edgeR, NOISeq		Hypothetical protein
trd_0831	4210.82	4170.53	5021.73	7111.25	5711.78	6239.85	4467.69	6354.29	1.42228	5.58842386431456e-07	3.54765294813185e-07	0.507138914657584	DESeq2, edgeR, NOISeq		DNA-binding protein HU 1
trd_0706	8205.55	6590.65	6697.57	10984.4	9901.32	9676.41	7164.59	10187.4	1.42191	1.48944142282147e-07	9.21814213916506e-08	0.508151246397552	DESeq2, edgeR, NOISeq		Cytochrome c oxidase subunit IV
trd_1569	10604.4	12739.5	10950.6	15462.4	16113.2	17188	11431.5	16254.5	1.4219	5.34194797266918e-09	3.12491937480474e-09	0.50738718457794	DESeq2, edgeR, NOISeq		Prephenate dehydrogenase
trd_A0037	1556.2	1450.95	1409.67	1998.25	2089.52	2188.59	1472.27	2092.12	1.42101	1.45777182709199e-10	7.94230825836895e-11	0.509751070008674	DESeq2, edgeR, NOISeq	flhB	Flagellar biosynthetic protein FlhB
trd_0415	6710.72	7586.47	7316.99	12430.4	9096.61	9185.47	7204.73	10237.5	1.42094	4.12766226232727e-05	2.8875062070486e-05	0.505962066878863	DESeq2, edgeR, NOISeq		Hypothetical protein
trd_0894	15212.9	14799.2	14444.9	21177.3	21668.4	20313	14819	21052.9	1.42067	8.614738588565e-13	4.28500496772859e-13	0.506468501216819	DESeq2, edgeR, NOISeq		Acetolactate synthase
trd_0009	2294.02	2259.53	2162.59	3054.56	3203.09	3277.73	2238.72	3178.46	1.41977	3.06018501150391e-12	1.54862945199678e-12	0.506740105196679	DESeq2, edgeR, NOISeq		Hypothetical protein
trd_0014	2661.02	3043.56	2687.49	4818.07	4019.36	3073.51	2797.36	3970.32	1.41931	0.000871004191388024	0.000653630005859895	0.503841359191285	DESeq2, edgeR, NOISeq		tRNA (guanosine(18)-2'-O)-methyltransferase
trd_A0672	1225.01	1297.37	1324.26	1638.63	1865.76	1953.43	1282.21	1819.27	1.41885	1.07272009274387e-08	6.330867975522e-09	0.505282161733047	DESeq2, edgeR, NOISeq		ATPase associated with various cellular activities, AAA_3
trd_0878	12816.6	12780.2	12129.8	18649.3	17030.3	17770.7	12575.5	17816.8	1.41678	4.52352284170513e-12	2.30325444795717e-12	0.502339911570618	DESeq2, edgeR, NOISeq		Hypothetical protein
trd_0997	15314	15687.7	16468.2	23049.1	21509.8	22670.8	15823.3	22409.9	1.41626	5.04941560162655e-12	2.57976373416435e-12	0.501699391771253	DESeq2, edgeR, NOISeq		Uncharacterized protein
trd_0793	12577.5	12084.5	11160.4	16976.1	16367.4	17327.2	11940.8	16890.2	1.4145	2.39509209056933e-11	1.26262556384115e-11	0.500320940448945	DESeq2, edgeR, NOISeq		NAD-dependent formate dehydrogenase beta subunit
trd_0629	10200.3	9608.97	9191.02	14055.5	13811.4	13133.6	9666.78	13666.8	1.41379	1.30577358606227e-11	6.80231653521533e-12	0.499588768312443	DESeq2, edgeR, NOISeq		Hypothetical protein
trd_A0490	492.307	545.598	608.644	628.968	836.228	848.826	548.85	771.341	1.40538	0.000178215988232506	0.000129297580939886	0.491876543759442	DESeq2, edgeR, NOISeq		Hypothetical protein (plasmid)
trd_0889	10503.4	8855.09	8939.77	12519.2	13066.6	14166	9432.75	13250.6	1.40474	2.25802245083945e-08	1.34902968160225e-08	0.490853512968514	DESeq2, edgeR, NOISeq		Putative FAD dependent oxidoreductase
trd_A0039	1223.74	1187.27	1104.51	1521.26	1605.22	1804.92	1171.84	1643.8	1.40275	6.10082924155931e-08	3.70822296579375e-08	0.491079183154598	DESeq2, edgeR, NOISeq		GTP-binding signal recognition particle SRP54, G-domain
trd_A0779	951.368	1065.95	1014.96	1443.01	1401.42	1408.87	1010.76	1417.77	1.40268	3.59951326883305e-09	2.08569927726775e-09	0.484090296254895	DESeq2, edgeR, NOISeq	ppsA	Phosphoenolpyruvate synthase
trd_1822	6492.06	6309.44	6403.2	9284.04	8934.83	8707.94	6401.57	8975.6	1.4021	7.84622089437558e-13	3.89459354881779e-13	0.487305240234945	DESeq2, edgeR, NOISeq		N-acetylmuramoyl-L-alanine amidase domain protein
trd_0517	1923.19	1779.85	2602.08	3295.31	2936.25	2604.23	2101.71	2945.27	1.40137	0.00136144328367476	0.00103203904162261	0.485728919732442	DESeq2, edgeR, NOISeq		3-mercaptopyruvate sulfurtransferase
trd_0559	8636.47	9394.38	9446.42	12770.5	12466.7	13248.1	9159.09	12828.4	1.40062	2.86082616198371e-11	1.51210853213885e-11	0.485484515579163	DESeq2, edgeR, NOISeq		Probable acetolactate synthase large subunit
trd_A0349	1990.97	2051.95	2028.26	2833.36	2858.51	2801.23	2023.73	2831.04	1.39892	5.06609442037547e-12	2.59003858044118e-12	0.483453860677575	DESeq2, edgeR, NOISeq		Hypothetical protein (plasmid)
trd_A0776	248.072	213.19	369.83	437.87	413.912	309.414	277.03	387.065	1.39719	0.0299335981637118	0.0248773171308661	0.478899924883886	DESeq2, edgeR, NOISeq		(2Fe-2S)-binding protein
trd_1022	7057.26	6275.07	5855.09	8417.33	8752.03	9632.06	6395.81	8933.81	1.39682	3.51981093763495e-08	2.11870931829255e-08	0.482928473935724	DESeq2, edgeR, NOISeq		Probable glutamine amidotransferase
trd_A0674	835.004	784.033	854.091	1024.71	1223.88	1205.68	824.376	1151.42	1.39672	4.16587522540928e-07	2.62440045352887e-07	0.486133007693528	DESeq2, edgeR, NOISeq		DUF4129 domain-containing protein
trd_0827	23560.4	22798	22435.2	34265.2	32187.4	29527.4	22931.2	31993.3	1.39519	1.40089181508456e-09	7.97669448187644e-10	0.480215683248418	DESeq2, edgeR, NOISeq	infC	Translation initiation factor IF-3
trd_0200	3240.28	3451.01	3118.68	4208.67	4765.24	4707.22	3269.99	4560.38	1.39462	1.23486576828565e-09	7.00996836271537e-10	0.48014452435199	DESeq2, edgeR, NOISeq		Hypothetical protein
trd_A0095	49.8701	75.7385	76.2878	94.7966	96.6495	89.7301	67.2988	93.7254	1.39268	0.0171867014460262	0.0140932141660214	0.441366072648453	edgeR, NOISeq		Hypothetical protein (plasmid)
trd_0418	7846.23	8526.19	8707.59	11301.9	11841.7	11776.3	8360	11639.9	1.39234	7.71112564854775e-11	4.14249463708761e-11	0.476990511861493	DESeq2, edgeR, NOISeq		Putative glycosyltransferase
trd_0724	745.494	627.648	648.446	984.079	906.614	922.054	673.862	937.582	1.39136	8.16148455000075e-07	5.21216303037431e-07	0.480387248924666	DESeq2, edgeR, NOISeq		Hypothetical protein
trd_0390	3433.36	3522.54	3320.18	4315.5	4935.43	5034.17	3425.36	4761.7	1.39013	2.2182263960065e-09	1.27150671920622e-09	0.475925331669401	DESeq2, edgeR, NOISeq		Putative saccharide deacetylase, slightly
trd_0094	737.821	928.498	862.384	1298.56	1075.75	1140.71	842.901	1171.67	1.39005	1.82358048292857e-05	1.25296201405788e-05	0.467790119370111	DESeq2, edgeR, NOISeq		Hypothetical protein
trd_1675	3352.8	3147.35	4035.79	4333.56	5343.04	4917.62	3511.98	4864.74	1.38518	1.77543996504932e-05	1.2192706440491e-05	0.470320970147033	DESeq2, edgeR, NOISeq	ycjP	Inner membrane ABC transporter permease protein ycjP
trd_0017	4222.33	3961.54	4173.44	6077.51	5330.43	5662.28	4119.11	5690.07	1.38139	6.23061286733977e-10	3.49380160785407e-10	0.465723368115411	DESeq2, edgeR, NOISeq		Hypothetical protein
trd_A0838	1292.79	1260.2	1866.56	2201.39	2129.44	1770.88	1473.18	2033.9	1.38062	0.00422020178833334	0.00332328108980905	0.463861643237153	DESeq2, edgeR, NOISeq		Rieske
trd_1966	1648.27	1723.05	1754.62	2558	2349	2152.49	1708.65	2353.17	1.37721	5.31068021983836e-08	3.22427591055607e-08	0.458897167793036	DESeq2, edgeR, NOISeq		Uncharacterized protein
trd_1442	6724.79	7657.3	7579.03	9523.29	10627.2	10090	7320.37	10080.2	1.377	8.44715773540619e-09	4.9647884509241e-09	0.460972547895365	DESeq2, edgeR, NOISeq		Luciferase-like monooxygenase superfamily
trd_0770	3707.01	3530.25	3397.29	4903.84	4758.94	4970.22	3544.85	4877.67	1.37599	6.89742104236666e-11	3.70058934429502e-11	0.461011434719716	DESeq2, edgeR, NOISeq		tRNA pseudouridine synthase B
trd_1529	217.382	230.722	186.573	275.361	310.959	286.724	211.559	291.015	1.37557	0.0003410008613165	0.00025117681996591	0.462537321624758	DESeq2, edgeR, NOISeq		Putative ArsR-family regulator
trd_1721	9252.82	10747.1	10199.3	13003.7	14200.1	14313.5	10066.4	13839.1	1.37478	1.4936253519921e-08	8.87179336801126e-09	0.458741383333983	DESeq2, edgeR, NOISeq		Uncharacterized protein
trd_1899	20.4595	20.3372	24.8765	49.6553	21.0108	19.5962	21.8911	30.0874	1.37442	#N/A	#N/A	#N/A	#N/A		Hypothetical protein
trd_0261	7656.98	8780.75	8549.21	10396	11933.1	11999.1	8328.98	11442.7	1.37384	8.7657627433039e-08	5.36747466005697e-08	0.457876929615567	DESeq2, edgeR, NOISeq	glcE	Glycolate oxidase subunit glcE
trd_A0316	172.627	148.672	145.113	234.734	233.219	172.24	155.471	213.398	1.3726	0.00345237014391947	0.0026935418152975	0.459382123984372	DESeq2, edgeR, NOISeq		Hypothetical protein (plasmid)
trd_A0569	1052.39	908.862	1023.25	1444.52	1356.24	1293.35	994.833	1364.7	1.37179	4.98492241462645e-07	3.15245872326844e-07	0.457219071273494	DESeq2, edgeR, NOISeq		Two-component response regulator
trd_0378	12690	12637.8	12113.2	18151.3	16445.1	16757.9	12480.3	17118.1	1.37161	4.9706754042487e-10	2.77525075356634e-10	0.455526947801337	DESeq2, edgeR, NOISeq		Cysteine desulfurase
trd_0552	152.168	156.386	127.699	192.603	190.147	215.558	145.418	199.436	1.37147	0.00123592252517502	0.000935177099353618	0.459746253802304	DESeq2, edgeR, NOISeq		Hypothetical protein
trd_A0070	3056.14	2716.77	2652.66	3674.5	3897.5	3982.16	2808.52	3851.38	1.37132	1.09419181336393e-08	6.46137498649656e-09	0.457616088244663	DESeq2, edgeR, NOISeq		PEP-utilising enzyme, mobile region
trd_0962	1929.59	1983.23	2421.31	3152.36	2844.86	2681.59	2111.37	2892.94	1.37017	1.02359798378903e-05	6.92319300908193e-06	0.452207679510257	DESeq2, edgeR, NOISeq	infA	Translation initiation factor IF-1
trd_1055	4218.5	4082.16	4566.49	6094.07	5872.51	5652.99	4289.05	5873.19	1.36935	1.01712821062391e-09	5.75633307154756e-10	0.45286294813564	DESeq2, edgeR, NOISeq	xerD	Tyrosine recombinase xerD
trd_A0848	42.1978	36.4667	48.0945	93.2919	42.0215	38.1611	42.253	57.8248	1.36854	#N/A	#N/A	#N/A	#N/A		Hypothetical protein (plasmid)
trd_0023	1672.57	1805.8	1650.14	2270.6	2323.79	2419.62	1709.5	2338	1.36765	4.19964005536125e-09	2.44651928458739e-09	0.45101202261697	DESeq2, edgeR, NOISeq		AIR synthase
trd_0405	26463.1	27960.1	26022.4	35917.4	35259.2	38727.3	26815.2	36634.6	1.36619	3.88158144369871e-09	2.25048422228984e-09	0.449949246144084	DESeq2, edgeR, NOISeq	secA	Protein translocase subunit SecA
trd_0477	3044.63	2999.38	2982.69	4225.22	4093.95	4012.07	3008.9	4110.41	1.36608	6.40050464037166e-11	3.42733841421079e-11	0.449647620194888	DESeq2, edgeR, NOISeq		Transketolase, pyridine binding domain protein
trd_A0423	5480.59	5380.24	5481.11	6956.26	7630.06	7722.97	5447.31	7436.43	1.36516	2.33479170272483e-10	1.28417584480088e-10	0.449521250738362	DESeq2, edgeR, NOISeq		Hypothetical protein (plasmid)
trd_1741	7058.53	7158.69	7582.34	10164.3	9638.69	9946.63	7266.52	9916.54	1.36469	1.9253387082156e-10	1.05697029810659e-10	0.447999608936233	DESeq2, edgeR, NOISeq		Putative endonuclease
trd_A0604	7036.8	7413.25	7207.54	9371.32	9896.07	10274.6	7219.2	9847.33	1.36405	3.64327464253582e-10	2.02656363812913e-10	0.447731480672214	DESeq2, edgeR, NOISeq		Cobalt import ATP-binding protein CbiO 2
trd_0513	4834.84	4557.63	4561.51	6805.79	6159.31	6055.23	4651.33	6340.11	1.36308	1.9929294302002e-09	1.14029503223293e-09	0.446534197814015	DESeq2, edgeR, NOISeq		Probable cytosol aminopeptidase
trd_1684	4212.1	4134.06	4032.47	5850.3	5521.63	5500.35	4126.21	5624.09	1.36302	8.51776028381924e-11	4.59351696856711e-11	0.446435892109019	DESeq2, edgeR, NOISeq		Hypothetical protein
trd_0521	6798.95	5723.87	5671	8002.03	8536.67	8244.85	6064.61	8261.19	1.3622	1.13440028251837e-07	6.98152891075689e-08	0.446898075068169	DESeq2, edgeR, NOISeq		ABC-type spermidine/putrescine transport system, permease component II
trd_0078	3380.94	3479.76	3456.17	4983.59	4579.3	4483.41	3438.96	4682.1	1.36149	9.82139447098779e-10	5.5481189950336e-10	0.443800989317114	DESeq2, edgeR, NOISeq		Putative membrane protein
trd_A0196	2694.26	2988.86	3165.11	3546.6	4363.94	4119.33	2949.41	4009.95	1.35958	2.89535457263972e-06	1.90117259408015e-06	0.442901206971182	DESeq2, edgeR, NOISeq		Hypothetical protein (plasmid)
trd_1596	5400.03	5998.07	5827.72	5620.08	8643.83	9133.9	5741.94	7799.27	1.3583	0.0103464717322862	0.00839822644936352	0.441858418220524	DESeq2, edgeR, NOISeq		Hypothetical protein
trd_1470	1506.33	1619.96	1652.63	2216.43	2098.98	2174.15	1592.97	2163.19	1.35796	1.04741517270252e-08	6.17790049942921e-09	0.438721340657312	DESeq2, edgeR, NOISeq		NADH-quinone oxidoreductase subunit I
trd_0084	7425.53	7942.72	8642.91	10212.4	11670.4	10719.1	8003.72	10867.3	1.35779	1.44180801142104e-07	8.91834862031636e-08	0.440902846852726	DESeq2, edgeR, NOISeq	recG	ATP-dependent DNA helicase RecG
trd_1151	3397.56	3436.98	3497.63	4545.72	4682.25	4793.86	3444.06	4673.94	1.3571	1.1212941227967e-10	6.07416165516384e-11	0.440483440605072	DESeq2, edgeR, NOISeq		Hypothetical protein
trd_A0666	7859.01	7444.81	7837.74	10319.3	10332	10691.3	7713.86	10447.5	1.35439	2.53173542039077e-10	1.39600364301921e-10	0.437760105735197	DESeq2, edgeR, NOISeq		Amylo-alpha-1,6-glucosidase
trd_0515	1322.2	1159.92	1352.45	1816.18	1711.33	1665.68	1278.19	1731.06	1.35431	6.42593637979535e-07	4.09044548371189e-07	0.438048931377524	DESeq2, edgeR, NOISeq		Possible DNA binding protein
trd_0310	2478.16	2535.84	2316	2998.88	3617	3295.26	2443.33	3303.71	1.35214	4.00165128256404e-07	2.51817308123968e-07	0.436259056729691	DESeq2, edgeR, NOISeq		Hypothetical protein
trd_A0346	6397.44	5521.19	6501.88	7129.3	9702.77	8049.92	6140.17	8294	1.35078	0.000188190891271272	0.000136729899888681	0.434237540411066	DESeq2, edgeR, NOISeq		Potassium uptake protein KtrB, putative
trd_1089	1235.24	1208.31	1349.13	1841.76	1656.7	1624.42	1264.23	1707.63	1.35073	6.86926191999272e-07	4.3821563580985e-07	0.431260920570297	DESeq2, edgeR, NOISeq		Hypothetical protein
trd_1528	2458.98	2588.43	2511.69	3113.24	3511.95	3575.8	2519.7	3400.33	1.3495	3.90190954836888e-08	2.35276096686002e-08	0.432858758327816	DESeq2, edgeR, NOISeq	cadA	Cadmium-translocating P-type ATPase
trd_A0103	14133.7	12551.5	11963.9	17847.3	17292.9	16999.2	12883.1	17379.8	1.34905	8.32931073345483e-08	5.09157589313992e-08	0.432065182776569	DESeq2, edgeR, NOISeq		Hypothetical protein (plasmid)
trd_0002	5553.48	6169.18	5851.77	6996.89	8036.62	8640.9	5858.14	7891.47	1.34709	9.54535161381261e-07	6.11246122725972e-07	0.429794158547984	DESeq2, edgeR, NOISeq		DNA polymerase III tau and gamma subunits
trd_A0671	617.622	598.194	658.397	744.83	826.774	952.995	624.737	841.533	1.34702	6.57332127453196e-05	4.65752462754134e-05	0.433330726193661	DESeq2, edgeR, NOISeq		Phycocyanin alpha phycocyanobilin lyase
trd_0532	5338.66	5265.93	5462.87	7063.1	7402.09	7161.9	5355.82	7209.03	1.34602	1.30247605757429e-10	7.08269258030186e-11	0.42870849630288	DESeq2, edgeR, NOISeq	ureB	Urease
trd_1863	6490.78	7046.48	7095.59	8796.52	9343.49	9625.87	6877.62	9255.29	1.34571	7.36773734951854e-09	4.32016167188799e-09	0.427962876203614	DESeq2, edgeR, NOISeq	hypF	Carbamoyltransferase
trd_0623	44930.4	45651.4	45062	58626.4	59083.3	64803.7	45214.6	60837.8	1.34553	3.5287455809622e-08	2.12530886496166e-08	0.428009923220741	DESeq2, edgeR, NOISeq		Polyribonucleotide nucleotidyltransferase
trd_A0265	260.859	244.747	251.252	311.474	351.93	354.795	252.286	339.4	1.3453	0.000143682811842056	0.000103198973545263	0.43692687319849	DESeq2, edgeR, NOISeq		Glycerophosphoryl diester phosphodiesterase
trd_0873	3574.02	3659.99	4059.01	5117.51	4762.09	5303.36	3764.34	5060.99	1.34445	7.59822824305483e-08	4.63941662192756e-08	0.42616447517854	DESeq2, edgeR, NOISeq	greA	Transcription elongation factor GreA
trd_1030	6298.97	5634.8	5361.7	7865.11	7626.91	7697.19	5765.16	7729.73	1.34077	4.04722128042134e-08	2.44738510795987e-08	0.423638313144466	DESeq2, edgeR, NOISeq		Hypothetical protein
trd_A0843	1424.49	1334.54	1377.33	1986.21	1920.38	1638.86	1378.79	1848.49	1.34066	3.38122501578927e-06	2.2284016718805e-06	0.422235411460092	DESeq2, edgeR, NOISeq		S-(Hydroxymethyl)glutathione dehydrogenase
trd_0887	5269.61	5223.85	5053.24	6891.56	7085.88	6857.65	5182.23	6945.03	1.34016	2.15599604115313e-10	1.18434258127726e-10	0.422474407697019	DESeq2, edgeR, NOISeq		Putative FAD dependent oxidoreductase
trd_A0354	1241.64	1366.8	1429.57	1799.63	1783.81	1819.35	1346	1800.93	1.33799	3.16411168231315e-07	1.98236142090232e-07	0.417125108436592	DESeq2, edgeR, NOISeq		ABC transporter, permease protein
trd_1417	943.695	1013.35	968.523	1196.24	1378.31	1338.73	975.19	1304.43	1.33761	1.70072824185892e-06	1.10144082399379e-06	0.42023066829711	DESeq2, edgeR, NOISeq		Hypothetical protein
trd_1381	3774.78	3842.33	3610.4	5164.16	4930.18	4915.56	3742.5	5003.3	1.33689	1.76628911175792e-09	1.0087840202148e-09	0.418264528782574	DESeq2, edgeR, NOISeq	hemG	Protoporphyrinogen oxidase
trd_0851	16927.7	16041.8	16537	22102.6	22394.3	21565.1	16502.2	22020.7	1.33441	2.70448164930011e-09	1.56052990978999e-09	0.416123405689158	DESeq2, edgeR, NOISeq	lepA	Elongation factor 4
trd_1597	6630.16	7432.19	7058.28	7589.74	10171.3	10420	7040.21	9393.7	1.33429	0.000410178793797488	0.000303126246022027	0.416114714204919	DESeq2, edgeR, NOISeq		Hypothetical membrane spanning protein
trd_0505	2898.86	2702.74	2622.81	3499.95	3630.66	3828.48	2741.47	3653.03	1.33251	4.50788660181185e-08	2.73219433706215e-08	0.415770708603686	DESeq2, edgeR, NOISeq	ribH	6,7-dimethyl-8-ribityllumazine synthase
trd_A0612	2659.74	2612.98	2731.43	2983.83	3922.71	3725.35	2668.05	3543.96	1.3283	3.74018688253087e-05	2.60350149559349e-05	0.410826182055239	DESeq2, edgeR, NOISeq		Putative transmembrane anti-sigma factor
trd_0029	40.919	46.9859	29.0225	64.7024	45.1731	45.3807	38.9758	51.7521	1.3278	#N/A	#N/A	#N/A	#N/A		Hypothetical protein
trd_1530	21501.7	22168.2	22388.8	29873	29426.6	28355.7	22019.6	29218.4	1.32693	9.03511572345378e-09	5.31661361366266e-09	0.407773988407551	DESeq2, edgeR, NOISeq	metG	Methionine--tRNA ligase
trd_1534	106.134	97.4782	97.0182	168.527	121.862	108.295	100.21	132.895	1.32616	0.0287601054239409	0.0238622266186177	0.392529773185262	edgeR, NOISeq		Uncharacterized protein
trd_1904	42.1978	37.8692	42.29	76.7401	43.0721	42.2866	40.7857	54.0329	1.3248	#N/A	#N/A	#N/A	#N/A		Sec-independent protein translocase protein TatA
trd_A0806	2694.26	2763.75	2711.53	3390.11	3723.11	3700.59	2723.18	3604.6	1.32367	3.07573492419532e-08	1.84820900948532e-08	0.404996919449957	DESeq2, edgeR, NOISeq		Acetolactate synthase catalytic subunit
trd_0422	6773.38	7344.53	7014.33	9312.63	8868.64	9765.11	7044.08	9315.46	1.32245	3.93286016412493e-08	2.37550743731326e-08	0.40261954345155	DESeq2, edgeR, NOISeq	selA	L-seryl-tRNA(Sec) selenium transferase
trd_0514	1345.21	1218.83	1320.94	1796.62	1743.89	1594.51	1294.99	1711.68	1.32176	1.97774380903685e-06	1.28768989435733e-06	0.402746284308489	DESeq2, edgeR, NOISeq		Hypothetical protein
trd_A0137	1143.18	1199.19	1087.93	1498.69	1593.67	1440.84	1143.43	1511.06	1.32152	1.7063606623149e-06	1.10567918305763e-06	0.401568795260706	DESeq2, edgeR, NOISeq		Glycosyl transferase, family 2
trd_1441	2121.4	2234.99	2218.15	2911.61	2896.33	2876.52	2191.51	2894.82	1.32092	1.48635669964616e-08	8.82347435061669e-09	0.400159624897996	DESeq2, edgeR, NOISeq		Hypothetical protein
trd_1796	2921.88	2868.95	2648.51	3943.84	3723.11	3477.81	2813.11	3714.92	1.32057	4.16855952834903e-07	2.6275344067579e-07	0.400669664031597	DESeq2, edgeR, NOISeq		Putative cytochrome oxidase assembly protein
trd_A0312	28.1318	40.6744	26.5349	46.6459	47.2742	31.9728	31.7804	41.9643	1.32045	#N/A	#N/A	#N/A	#N/A		Hypothetical protein (plasmid)
trd_A0002	7150.6	7361.36	6983.65	8930.44	9631.33	9798.11	7165.2	9453.29	1.31933	2.60063039959074e-08	1.55911798272453e-08	0.399895631338644	DESeq2, edgeR, NOISeq		Probable methylmalonate-semialdehyde dehydrogenase [acylating] (Mmsdh)
trd_0391	4067.61	4373.9	4772.13	5260.46	6358.91	5806.67	4404.55	5808.68	1.31879	9.14607156733509e-06	6.17336087099461e-06	0.398982948047535	DESeq2, edgeR, NOISeq		Cysteine desulfurase
trd_1045	7298.93	7181.83	6921.46	9016.21	9215.32	9978.6	7134.07	9403.38	1.31809	4.15637650597043e-08	2.51483078312091e-08	0.398706789076987	DESeq2, edgeR, NOISeq		Deacetylase
trd_0281	1749.29	1674.66	1710.67	2317.25	2104.23	2345.36	1711.54	2255.61	1.31788	3.24113439907705e-07	2.03173914736191e-07	0.3982551189048	DESeq2, edgeR, NOISeq		Peptidase, M20/M25/M40 family
trd_0762	4122.59	3799.55	3844.24	4837.63	5115.07	5552.95	3922.13	5168.55	1.31779	2.75747428413166e-07	1.72377935518926e-07	0.399375300072463	DESeq2, edgeR, NOISeq		Hypothetical protein
trd_A0082	1457.74	1307.19	1396.4	2130.67	1669.31	1681.15	1387.11	1827.04	1.31716	0.000172170083996802	0.000124553643320636	0.39592935381609	DESeq2, edgeR, NOISeq		Hypothetical protein
trd_0688	6039.39	5279.95	5331.85	7544.6	7106.89	7260.92	5550.4	7304.14	1.31597	2.06776882929284e-07	1.28546653423674e-07	0.396658062654184	DESeq2, edgeR, NOISeq		Diadenylate cyclase
trd_0903	1681.52	1510.56	1499.22	2147.22	2036.99	1988.5	1563.77	2057.57	1.31578	9.66985716348774e-07	6.20223098786528e-07	0.397183105902669	DESeq2, edgeR, NOISeq		Hypothetical protein
trd_1136	6229.92	5596.23	5397.36	7613.82	7409.45	7634.28	5741.17	7552.51	1.3155	1.38538186180586e-07	8.54534606347538e-08	0.396242316072113	DESeq2, edgeR, NOISeq	ycjP	Inner membrane ABC transporter permease protein ycjP
trd_A0174	900.219	994.418	1142.66	1402.39	1399.32	1192.28	1012.43	1331.33	1.31498	0.00030897265436133	0.000226729673674635	0.390931263820724	DESeq2, edgeR, NOISeq		Hypothetical protein (plasmid)
trd_0666	4282.43	3925.08	3922.19	5526.79	5486.96	4922.78	4043.23	5312.18	1.31384	3.76950026253491e-07	2.37077950052818e-07	0.394024669050412	DESeq2, edgeR, NOISeq	lexA	LexA repressor
trd_A0294	297.942	312.772	329.198	431.851	395.002	407.395	313.304	411.416	1.31315	0.00035939277293889	0.000265097265189607	0.385822823725902	DESeq2, edgeR, NOISeq		Methyl-accepting chemotaxis protein
trd_0549	2043.39	1833.15	1733.89	2527.91	2674.67	2153.52	1870.14	2452.03	1.31115	7.92231386126465e-05	5.64077522070661e-05	0.391799056810982	DESeq2, edgeR, NOISeq		Multidrug ABC transporter, ATP-binding protein
trd_A0185	1837.52	1965.69	2051.48	2302.2	2791.28	2582.58	1951.56	2558.69	1.3111	1.1212137287517e-05	7.6067113477097e-06	0.390899556338599	DESeq2, edgeR, NOISeq	mntB	Manganese transport system membrane protein MntB
trd_A0275	7844.95	8388.74	8041.73	10257.6	10961.3	10578.9	8091.8	10599.3	1.30988	4.33290431356011e-08	2.62313937155301e-08	0.389110493240491	DESeq2, edgeR, NOISeq		FAD-dependent thymidylate synthase
trd_0337	19024.8	20290.9	19509.8	24976.6	24699.2	27365.6	19608.5	25680.5	1.30966	2.97959214827113e-07	1.86572592461837e-07	0.388955255643868	DESeq2, edgeR, NOISeq	rho	Transcription termination factor Rho
trd_A0038	1998.64	1894.86	1789.45	2542.96	2365.81	2519.66	1894.32	2476.14	1.30714	6.59255114644385e-07	4.1987864691785e-07	0.387114892176219	DESeq2, edgeR, NOISeq	flhA	Flagellar biosynthesis protein FlhA
trd_0840	2997.32	2613.68	2782.02	3936.31	3626.46	3401.49	2797.67	3654.75	1.30636	4.81587757705618e-06	3.20391716964416e-06	0.385778336389162	DESeq2, edgeR, NOISeq		Hypothetical protein
trd_A0910	1276.16	1347.16	1306.01	1828.22	1663	1636.8	1309.78	1709.34	1.30506	2.62106195987902e-06	1.71834245483242e-06	0.380722079898155	DESeq2, edgeR, NOISeq		YbhB/YbcL family Raf kinase inhibitor-like protein
trd_0016	1622.7	1631.18	1611.99	2251.04	1948.75	2143.21	1621.96	2114.33	1.30357	2.30864553032217e-06	1.50952973581813e-06	0.380764193566849	DESeq2, edgeR, NOISeq	cas6	CRISPR-associated protein Cas6
trd_A0034	1631.65	1611.55	1594.58	1954.61	2073.76	2270.07	1612.59	2099.48	1.30193	2.57146636235495e-06	1.68404789116496e-06	0.382388319906585	DESeq2, edgeR, NOISeq	fliP	Flagellar biosynthetic protein FliP
trd_A0304	1386.13	1287.55	1659.26	2115.62	1804.82	1712.09	1444.32	1877.51	1.29993	0.00102562210345936	0.000772145404992766	0.376382886832634	DESeq2, edgeR, NOISeq	menB	1,4-dihydroxy-2-naphthoyl-CoA synthase
trd_A0550	6570.06	6887.99	6341.01	7710.12	9383.41	8628.53	6599.69	8574.02	1.29916	7.53318062409647e-06	5.05862596426001e-06	0.377788080291678	DESeq2, edgeR, NOISeq		Alpha/beta hydrolase fold protein
trd_0662	15051.8	15831.4	14337.1	19863.6	19641.9	19200.2	15073.5	19568.6	1.29821	2.24461248205532e-07	1.39773549851766e-07	0.376231906718026	DESeq2, edgeR, NOISeq	purA	Adenylosuccinate synthetase
trd_0711	18180.8	19640.1	19446.8	23860.1	23350.3	27004.6	19089.2	24738.4	1.29593	4.74660895365321e-06	3.156191000335e-06	0.373731292632294	DESeq2, edgeR, NOISeq	acsA	Acetyl-coenzyme A synthetase
trd_0911	3214.7	2955.2	2483.5	3862.58	3709.45	3628.4	2884.47	3733.48	1.29434	9.21676643849944e-05	6.57520097949025e-05	0.372966074951294	DESeq2, edgeR, NOISeq		Putative isomerase
trd_A0705	883.596	826.11	782.779	1130.04	1068.4	1027.25	830.828	1075.23	1.29417	3.01984453424486e-05	2.0916264842589e-05	0.372809201446407	DESeq2, edgeR, NOISeq		Oxidoreductase, streptomycin biosynthesis protein
trd_A0650	3759.44	3782.72	3571.43	4645.03	4278.84	5457.03	3704.53	4793.64	1.29399	5.81094920326894e-05	4.10131126836617e-05	0.372000306915048	DESeq2, edgeR, NOISeq	fliG	Flagellar motor switch protein FliG
trd_0164	12869	12759.1	12018.6	15614.3	16787.6	16304.1	12548.9	16235.3	1.29376	2.4920936083267e-07	1.55356891263288e-07	0.371625103037276	DESeq2, edgeR, NOISeq		Probable glycine dehydrogenase (decarboxylating) subunit 2
trd_1973	1905.29	1995.85	2038.21	2597.13	2553.86	2524.82	1979.78	2558.6	1.29236	3.54948280484256e-07	2.2274878245689e-07	0.368268683030291	DESeq2, edgeR, NOISeq		4Fe-4S dicluster domain-containing protein
trd_1475	569.03	717.412	566.354	785.457	739.579	867.391	617.599	797.476	1.29125	0.00213542996589369	0.00164462847840549	0.36458194855479	DESeq2, edgeR, NOISeq		Hypothetical protein
trd_A0458	3533.1	3950.32	3513.38	4655.56	4883.95	4654.62	3665.6	4731.38	1.29075	1.24864278145798e-06	8.03717425471604e-07	0.367329056867624	DESeq2, edgeR, NOISeq		HAD-superfamily subfamily IIA hydrolase
trd_1851	8738.77	9520.61	8525.99	11204.1	11859.5	11495.8	8928.46	11519.8	1.29023	8.07653152246382e-07	5.15511392434174e-07	0.367323052908066	DESeq2, edgeR, NOISeq		Aminopeptidase
trd_0928	15216.8	14767.6	14427.5	18384.5	19858.3	19053.7	14804	19098.9	1.29012	2.88509605603147e-07	1.80455817696395e-07	0.367547953143362	DESeq2, edgeR, NOISeq		Phycocyanin alpha phycocyanobilin lyase related protein
trd_A0063	15228.3	16922.6	19023.9	17671.3	22561.4	25742.2	17058.3	21991.6	1.28921	0.0102379109327214	0.00830656394125957	0.366316360969532	DESeq2, edgeR, NOISeq		Permease
trd_A0590	735.264	754.58	732.197	985.583	945.484	933.399	740.68	954.822	1.28912	1.69355598249499e-05	1.1624511987842e-05	0.363906086676126	DESeq2, edgeR, NOISeq		Metal-dependent hydrolase
trd_0428	2575.34	2756.74	2772.07	3892.68	3189.43	3360.24	2701.38	3480.78	1.28852	3.61185404396808e-05	2.50916963179091e-05	0.363329521753328	DESeq2, edgeR, NOISeq		Sua5/YciO/YrdC/YwlC family protein
trd_1674	7135.26	6392.19	7003.55	8463.98	9329.83	8651.22	6843.66	8815.01	1.28805	1.80848821785059e-06	1.17373326703699e-06	0.365701456232837	DESeq2, edgeR, NOISeq		Putative sugar uptake ABC transporter permease protein
trd_A0147	35.8042	42.0769	47.2653	93.2919	39.9204	27.8473	41.7154	53.6865	1.28697	#N/A	#N/A	#N/A	#N/A		Hypothetical protein (plasmid)
trd_1345	1810.67	1846.48	1937.88	2363.9	2350.05	2473.25	1865.01	2395.73	1.28457	1.11656064517693e-06	7.1731968066749e-07	0.360643885976009	DESeq2, edgeR, NOISeq		Putative dehydrogenase
trd_A0400	6465.21	7092.77	7947.2	8590.37	9737.44	9292.74	7168.39	9206.85	1.28437	5.54306548204778e-05	3.91026910779279e-05	0.360612664213955	DESeq2, edgeR, NOISeq		Xanthine dehydrogenase molybdenum-binding subunit
trd_A0426	777.462	779.826	796.876	1003.64	1052.64	966.403	784.721	1007.56	1.28397	2.36818831151134e-05	1.63289412133284e-05	0.36007802436534	DESeq2, edgeR, NOISeq		Hypothetical protein (plasmid)
trd_1403	2921.88	2810.74	2986.83	4068.73	3534.01	3581.98	2906.48	3728.24	1.28273	7.24776411522608e-06	4.86445642763011e-06	0.358034612585704	DESeq2, edgeR, NOISeq		Hypothetical protein
trd_A0654	682.836	610.115	720.588	920.881	917.12	743.625	671.18	860.542	1.28213	0.00164124620454854	0.00125266454864297	0.357741744579761	DESeq2, edgeR, NOISeq		Hypothetical protein (plasmid)
trd_1124	2640.56	2371.74	2286.98	3144.84	2857.46	3353.02	2433.09	3118.44	1.28168	4.44133777610396e-05	3.1161618802917e-05	0.359282721393719	DESeq2, edgeR, NOISeq	hemB	Delta-aminolevulinic acid dehydratase
trd_0364	2437.24	2354.91	2854.16	5135.57	2541.25	2116.39	2548.77	3264.4	1.28078	#N/A	#N/A	#N/A	#N/A		Hypothetical protein
trd_0895	1864.37	1823.33	1691.6	2326.28	2154.65	2408.27	1793.1	2296.4	1.28069	9.24471988907311e-06	6.24314589947444e-06	0.357384420909475	DESeq2, edgeR, NOISeq		Hypothetical protein
trd_1805	28.1318	24.5449	29.0225	42.1318	31.5161	30.9414	27.2331	34.8631	1.28018	#N/A	#N/A	#N/A	#N/A		Hypothetical protein
trd_1894	916.842	981.795	998.375	1200.76	1172.4	1325.32	965.671	1232.83	1.27665	6.77940016470045e-05	4.80588838259139e-05	0.350851864230005	DESeq2, edgeR, NOISeq	thrC	Threonine synthase
trd_A0662	4198.04	3942.61	3923.85	5287.54	5272.65	4817.58	4021.5	5125.92	1.27463	1.96225552140543e-06	1.27624718751153e-06	0.350196894604371	DESeq2, edgeR, NOISeq		Hypothetical protein (plasmid)
trd_0338	5187.77	5472.1	5163.52	6161.78	6820.09	7163.97	5274.46	6715.28	1.27317	6.25947095935249e-06	4.18598057925545e-06	0.348624268559372	DESeq2, edgeR, NOISeq		Uncharacterized protein
trd_A0311	7772.06	7912.57	8522.67	9594.01	10786.9	10432.4	8069.1	10271.1	1.2729	6.77291650032759e-06	4.53403271430722e-06	0.348045341132317	DESeq2, edgeR, NOISeq		UspA domain protein, putative
trd_A0840	3751.76	3672.61	3480.22	4959.52	4589.8	4311.17	3634.86	4620.16	1.27107	8.75899980208916e-06	5.90300194346404e-06	0.345396807571473	DESeq2, edgeR, NOISeq		Mycofactocin radical SAM maturase
trd_A0488	648.311	669.023	684.932	835.113	901.362	805.508	667.422	847.327	1.26955	0.000171746918595407	0.000124128614062724	0.343033705088868	DESeq2, edgeR, NOISeq		RNA polymerase, sigma-24 subunit, ECF subfamily
trd_0893	9316.75	9428.04	8935.62	11906.7	11797.5	11388.5	9226.8	11697.6	1.26778	8.65638185567208e-07	5.53121526672574e-07	0.342036797921365	DESeq2, edgeR, NOISeq		Hypothetical protein
trd_A0890	6421.73	6040.84	6293.74	8039.65	8167.93	7552.8	6252.11	7920.13	1.26679	1.24864278145798e-06	8.03902933025907e-07	0.341213193141265	DESeq2, edgeR, NOISeq		Hypothetical protein (plasmid)
trd_0681	4282.43	4293.95	4748.09	6697.45	5033.13	5144.52	4441.49	5625.04	1.26647	0.00242033536423536	0.00187242974699413	0.339580229409185	DESeq2, edgeR, NOISeq	rplK	50S ribosomal protein L11
trd_A0876	81.8381	88.3616	95.3597	127.9	115.559	92.8242	88.5198	112.095	1.26632	#N/A	#N/A	#N/A	#N/A		Hypothetical protein (plasmid)
trd_0404	1728.83	1782.66	1693.26	2272.11	1998.12	2316.48	1734.92	2195.57	1.26552	4.51889274498678e-05	3.17370487351269e-05	0.338549965742032	DESeq2, edgeR, NOISeq		Putative membrane protein
trd_A0463	525.554	530.871	523.235	695.175	603.009	699.276	526.553	665.82	1.26449	0.000749273291610723	0.00055916691474999	0.336096080571911	DESeq2, edgeR, NOISeq		TIGR02221 family CRISPR-associated protein
trd_1371	7081.55	6884.49	6711.67	9240.41	8555.58	8345.93	6892.57	8713.97	1.26426	3.03888187567404e-06	1.99752048525614e-06	0.337906123357254	DESeq2, edgeR, NOISeq		ErfK/YbiS/YcfS/YnhG family
trd_1336	551.128	573.649	537.331	708.717	667.092	721.966	554.036	699.258	1.26212	0.000339710267286308	0.000250108597617853	0.333945336277521	DESeq2, edgeR, NOISeq		Cell envelope-related transcriptional attenuator
trd_1276	15755.1	16192.6	15454.9	19544.6	20060	20217.1	15800.9	19940.6	1.26199	1.36171205545364e-06	8.79056069027702e-07	0.335539065995926	DESeq2, edgeR, NOISeq	dxs	1-deoxy-D-xylulose-5-phosphate synthase
trd_1077	1585.61	1590.51	1567.22	2025.34	1928.79	2030.79	1581.11	1994.97	1.26175	5.92779652163231e-06	3.96007175034626e-06	0.334837478946143	DESeq2, edgeR, NOISeq		Uncharacterized protein
trd_0661	4433.32	4249.77	3935.45	4994.12	5345.14	5569.45	4206.18	5302.91	1.26074	1.47694640071536e-05	1.01070371554665e-05	0.335298148112233	DESeq2, edgeR, NOISeq	fabZ	3-hydroxyacyl-[acyl-carrier-protein] dehydratase FabZ
trd_1910	649.59	741.957	710.637	916.367	878.25	855.014	700.728	883.21	1.26042	0.000386115076578396	0.000285209267365281	0.327512963867871	DESeq2, edgeR, NOISeq		Peroxiredoxin, bacterioferritin comigratory protein homolog
trd_1157	7466.45	7933.61	7593.12	9446.55	9392.86	10136.4	7664.39	9658.61	1.26019	3.37239964559226e-06	2.22141797354173e-06	0.333317217060997	DESeq2, edgeR, NOISeq		Multidrug-efflux transporter
trd_0904	1975.62	1944.66	1948.66	2494.8	2418.34	2481.5	1956.31	2464.88	1.25996	2.58086602982811e-06	1.69109705588945e-06	0.333233123395515	DESeq2, edgeR, NOISeq		Hypothetical protein
trd_A0383	1245.47	1384.33	1245.48	1665.71	1635.69	1580.07	1291.76	1627.16	1.25964	5.81094920326894e-05	4.10326631175792e-05	0.330087594122875	DESeq2, edgeR, NOISeq		NADH:ubiquinone oxidoreductase
trd_1382	2614.98	2648.74	2643.54	3096.69	3559.22	3301.45	2635.75	3319.12	1.25927	1.46340774331939e-05	1.0009323990305e-05	0.333250108175187	DESeq2, edgeR, NOISeq		Exopolysaccharide biosynthesis protein
trd_0543	8408.86	7666.42	7394.94	9872.39	9732.19	9942.51	7823.41	9849.03	1.25892	8.50056230946603e-06	5.7229469338565e-06	0.332557927004399	DESeq2, edgeR, NOISeq	argS	Arginine--tRNA ligase
trd_0874	12388.2	10893	11203.5	14138.2	14041.5	15162.3	11494.9	14447.3	1.25685	2.38143376952314e-05	1.64285133356166e-05	0.330111817326938	DESeq2, edgeR, NOISeq	lysS	Lysine--tRNA ligase
trd_0407	3879.64	3375.97	3478.56	4882.78	4563.54	4036.82	3578.06	4494.38	1.2561	0.000254244888090204	0.000185601408439682	0.329042894041836	DESeq2, edgeR, NOISeq		Uncharacterized protein
trd_1974	8864.09	9816.55	9258.19	11626.9	11185.1	12275.5	9312.94	11695.8	1.25587	1.40387532123862e-05	9.58270035819505e-06	0.328153528709196	DESeq2, edgeR, NOISeq		Formate dehydrogenase, nitrate-inducible, major subunit (Selenocysteine-containing)
trd_1769	771.068	939.718	798.534	1124.02	1078.9	947.838	836.44	1050.25	1.25562	0.00265602382608215	0.00205752209164827	0.322577423135305	DESeq2, edgeR, NOISeq		Hypothetical protein
trd_A0128	198.202	211.086	211.45	234.734	284.696	259.908	206.912	259.779	1.2555	0.00874333108485154	0.00705156158799034	0.330561293828608	DESeq2, edgeR, NOISeq		Hypothetical protein (plasmid)
trd_1137	6233.76	5505.07	5211.62	7154.88	7110.04	7012.35	5650.15	7092.43	1.25526	3.70523924332555e-05	2.57660977495362e-05	0.3286986570515	DESeq2, edgeR, NOISeq		Putative sugar uptake ABC transporter permease protein
trd_A0187	883.596	1079.27	1064.71	1306.09	1187.11	1305.73	1009.19	1266.31	1.25477	0.00114971009791994	0.000868397376678736	0.321968090375959	DESeq2, edgeR, NOISeq		Hypothetical protein (plasmid)
trd_0134	11043	9399.99	10544.3	13486.7	12770.3	12599.3	10329.1	12952.1	1.25394	5.25862427502746e-05	3.70597404775213e-05	0.326555137381115	DESeq2, edgeR, NOISeq		Hypothetical protein
trd_A0781	723.756	732.84	781.121	895.301	1004.31	905.552	745.905	935.056	1.25359	0.000373792638340485	0.000275848357543065	0.326268419790146	DESeq2, edgeR, NOISeq		AsnC family transcriptional regulator
trd_0348	1016.58	1230.05	1288.6	1688.28	1379.36	1360.39	1178.41	1476.01	1.25254	0.00587447745853883	0.00467884134029001	0.319336097356761	DESeq2, edgeR, NOISeq		Uncharacterized protein
trd_1976	512.767	540.689	543.965	714.736	586.2	696.182	532.473	665.706	1.25021	0.00281271357826443	0.00218377173971863	0.316874496582853	DESeq2, edgeR, NOISeq		UspA
trd_1619	5986.97	6679.01	6317.79	8554.26	7769.78	7400.15	6327.92	7908.06	1.24971	6.08575839820428e-05	4.30363600122234e-05	0.320331400972847	DESeq2, edgeR, NOISeq	nusB	N utilization substance protein B homolog
trd_1525	2556.16	2230.78	2362.43	2946.22	2885.83	3102.39	2383.12	2978.15	1.24968	4.57134379583375e-05	3.21370690527461e-05	0.323435833018711	DESeq2, edgeR, NOISeq		Oligopeptide ABC transporter permease protein
trd_A0644	2837.48	2619.99	2939.57	3185.47	3164.22	4139.96	2799.01	3496.55	1.24921	0.00352919192613149	0.00275958621015266	0.321818727775163	DESeq2, edgeR, NOISeq	fliK	Flagellar hook-length control protein FliK
trd_1914	3692.94	4037.98	3622.01	4085.28	5047.84	5003.23	3784.31	4712.11	1.24517	0.000710962719480995	0.000529346074629152	0.316774914835861	DESeq2, edgeR, NOISeq		Putative oxidoreductase
trd_0504	4146.89	3895.62	3536.6	4970.05	4680.15	4763.95	3859.7	4804.71	1.24484	6.1445306418187e-05	4.3494514235096e-05	0.316328905291945	DESeq2, edgeR, NOISeq	ribA	Riboflavin biosynthesis protein RibA
trd_A0121	5908.97	6256.14	5423.07	6941.22	7387.38	7540.42	5862.72	7289.67	1.24339	4.78284421330589e-05	3.3673607233867e-05	0.314349421003391	DESeq2, edgeR, NOISeq		Peptidase M20
trd_A0402	1039.6	1172.54	1128.56	1399.38	1421.38	1326.35	1113.57	1382.37	1.24139	0.000267462214134836	0.000195527932243951	0.308156039771304	DESeq2, edgeR, NOISeq	pfkB	1-phosphofructokinase
trd_1929	858.021	936.212	946.964	1066.84	1216.52	1116.98	913.732	1133.45	1.24046	0.00060817171980164	0.000452181673289693	0.30980529848834	DESeq2, edgeR, NOISeq		Probable phosphoesterase
trd_1176	4980.61	5833.97	5784.6	7278.27	6930.4	6356.4	5533.06	6855.02	1.23892	0.000322798892399514	0.000237185580408078	0.307579600681175	DESeq2, edgeR, NOISeq		Phosphoesterase PHP, N-terminal
trd_0286	1147.01	1211.82	1262.07	1713.86	1352.04	1418.15	1206.96	1494.68	1.23838	0.00275124052452687	0.00213413984612832	0.303928145843705	DESeq2, edgeR, NOISeq		Hypothetical protein
trd_A0863	47.3126	40.6744	62.1911	82.7589	54.628	48.4749	50.0594	61.9539	1.23761	#N/A	#N/A	#N/A	#N/A		Hypothetical protein (plasmid)
trd_A0122	824.774	832.422	743.806	960.003	961.242	1045.82	800.334	989.022	1.23576	0.000806751259993677	0.000603178512144806	0.307136669397632	DESeq2, edgeR, NOISeq		Hypothetical protein (plasmid)
trd_1648	60.0998	59.609	49.7529	57.1789	84.0431	68.0711	56.4872	69.7643	1.23505	#N/A	#N/A	#N/A	#N/A		Hypothetical protein
trd_0875	8632.64	7661.51	7643.7	10477.3	9595.62	9455.69	7979.28	9842.86	1.23355	0.000163103404400535	0.000117603674397532	0.302866846076945	DESeq2, edgeR, NOISeq		Putative ABC transporter, permease protein
trd_A0350	1429.61	1543.52	1670.04	1926.03	1851.05	1949.31	1547.72	1908.79	1.23329	0.000329278427008683	0.000242200296778626	0.299974506597517	DESeq2, edgeR, NOISeq	corC	Magnesium and cobalt efflux protein CorC
trd_1435	5071.4	5121.46	5025.04	6187.36	6229.69	6350.21	5072.64	6255.75	1.23323	4.5644973444746e-06	3.03351848438603e-06	0.302338647234693	DESeq2, edgeR, NOISeq	rodA	Rod shape-determining protein RodA
trd_0262	8269.48	8676.26	8353.51	9729.44	10859.4	10600.5	8433.09	10396.5	1.23282	4.62842177351667e-05	3.25703754432655e-05	0.301935881577911	DESeq2, edgeR, NOISeq		Glycolate oxidase iron-sulfur subunit
trd_0609	6659.57	6607.48	6399.05	8232.25	7966.23	8042.7	6555.37	8080.4	1.23264	6.86721139433024e-06	4.5995341114673e-06	0.301533636054934	DESeq2, edgeR, NOISeq	proS	Proline--tRNA ligase
trd_A0891	870.808	863.98	785.267	996.116	1067.35	1042.73	840.018	1035.4	1.23259	0.000550304132182616	0.000408775585899583	0.304180152624568	DESeq2, edgeR, NOISeq		Hypothetical protein (plasmid)
trd_1890	7731.14	8519.88	7658.63	9967.18	9747.94	9750.67	7969.88	9821.93	1.23238	4.25460694655345e-05	2.98072843884534e-05	0.300808992560937	DESeq2, edgeR, NOISeq	gltX	Glutamate--tRNA ligase
trd_A0810	3631.56	4221.02	4212.41	4646.54	4878.7	5340.49	4021.66	4955.24	1.23214	0.000497668802764457	0.000368643557603302	0.300355931677206	DESeq2, edgeR, NOISeq		Major facilitator superfamily MFS_1
trd_A0322	1061.34	1149.4	1430.4	1629.6	1444.49	1411.96	1213.71	1495.35	1.23205	0.0108074705842396	0.00877615991368158	0.29730658472214	DESeq2, edgeR, NOISeq		Uncharacterized protein
trd_0810	5856.54	6531.04	6382.47	8057.71	7817.05	7244.41	6256.68	7706.39	1.23171	8.85342251453182e-05	6.30986395203219e-05	0.299468290853045	DESeq2, edgeR, NOISeq		Putative ubiE/COQ5 methyltransferase family protein
trd_1742	6795.12	6951.11	6880.83	8149.5	8190	9065.83	6875.68	8468.44	1.23165	3.71238841041581e-05	2.58286628762055e-05	0.300552291443895	DESeq2, edgeR, NOISeq	serS	Serine--tRNA ligase
trd_0676	222.497	193.554	253.74	389.719	235.321	198.025	223.264	274.355	1.22884	#N/A	#N/A	#N/A	#N/A		Translation elongation factor Tu
trd_0739	6736.3	6497.38	6418.12	8057.71	8070.23	8009.7	6550.6	8045.88	1.22827	9.11533032373026e-06	6.14945614432339e-06	0.296737855321955	DESeq2, edgeR, NOISeq		Putative cyanophycin synthetase
trd_0417	2341.34	2216.75	2528.28	2755.12	3074.93	2872.39	2362.12	2900.81	1.22805	0.000287031185534731	0.000210231217927134	0.297138439803317	DESeq2, edgeR, NOISeq		Conserved protein
trd_0548	3988.33	3744.15	3861.65	4669.11	5038.38	4524.66	3864.71	4744.05	1.22753	6.0848593994879e-05	4.30089404422094e-05	0.29632568264766	DESeq2, edgeR, NOISeq		Transport permease protein
trd_1424	3414.18	3909.65	4097.15	5338.7	4164.33	4514.35	3806.99	4672.46	1.22734	0.00520461630622109	0.00412910369465515	0.29359828526218	DESeq2, edgeR, NOISeq		50S ribosomal protein L31
trd_A0056	6896.14	7543.69	6868.39	8889.81	8168.98	9021.48	7102.74	8693.43	1.22395	0.000136331631469204	9.78718600440046e-05	0.290872892660431	DESeq2, edgeR, NOISeq		Formate dehydrogenase-O, major subunit
trd_1445	1565.15	1572.27	1564.73	1683.77	1985.52	2083.39	1567.39	1917.56	1.22341	0.00128074813888103	0.00096998162958522	0.29310550641775	DESeq2, edgeR, NOISeq		Putative cyclase superfamily
trd_0218	10816.7	12113.9	11402.5	14744.6	13465.8	13791.6	11444.4	14000.7	1.22337	0.000154320662509515	0.000111160020312323	0.290123170134356	DESeq2, edgeR, NOISeq	speE	Polyamine aminopropyltransferase
trd_0127	657.262	643.777	668.347	884.768	787.904	736.405	656.462	803.026	1.22326	0.00355375957038888	0.0027800265244302	0.28663624716165	DESeq2, edgeR, NOISeq		Transposase
trd_0862	5768.31	5405.48	5176.79	6017.33	7122.65	6788.54	5450.19	6642.84	1.21883	0.000532599430653205	0.000395071159532647	0.286470891820178	DESeq2, edgeR, NOISeq		Hypothetical protein
trd_0781	3210.87	2619.29	2676.71	3925.78	3243.01	3198.31	2835.62	3455.7	1.21868	0.00794419070248984	0.00638780027756452	0.285493898443467	DESeq2, edgeR, NOISeq	secG	Preprotein translocase, SecG subunit
trd_1290	2072.81	2018.99	1956.12	2485.78	2435.15	2447.47	2015.97	2456.13	1.21834	7.29586397989494e-05	5.18463438931267e-05	0.285215411042747	DESeq2, edgeR, NOISeq		7TM-HD extracellular domain protein
trd_A0711	1024.25	1087.69	1023.25	1224.83	1317.37	1274.79	1045.06	1272.33	1.21747	0.000544182740217361	0.000404040144605828	0.28359171688431	DESeq2, edgeR, NOISeq		Glycoside hydrolase family 20
trd_1033	1924.47	1650.82	1793.59	2342.83	2110.53	2078.23	1789.63	2177.2	1.21656	0.00120696707855256	0.000912432017846591	0.283357647673064	DESeq2, edgeR, NOISeq	lspA	Lipoprotein signal peptidase
trd_0888	3543.33	3486.07	3536.6	4178.57	4556.18	4118.3	3522	4284.35	1.21645	0.00010078240183818	7.21070351677116e-05	0.28294394243666	DESeq2, edgeR, NOISeq		Hypothetical protein
trd_A0822	2310.65	2357.71	2234.73	2731.04	2705.14	2949.75	2301.03	2795.31	1.21481	0.000173953564108761	0.000126024510100255	0.280950090028723	DESeq2, edgeR, NOISeq		DUF4388 domain-containing protein
trd_A0389	2409.11	2573	2505.89	2887.53	3134.81	3066.29	2496	3029.54	1.21376	0.000163103404400535	0.000117655761429808	0.279175521083329	DESeq2, edgeR, NOISeq		4Fe-4S ferredoxin, iron-sulfur binding domain protein
trd_1515	5162.19	5499.45	4749.74	5594.5	6557.46	6515.23	5137.13	6222.4	1.21126	0.00150014264697643	0.00114185312589172	0.276884836324031	DESeq2, edgeR, NOISeq		Acetylornithine aminotransferase
trd_0376	4664.77	4214.71	4748.91	5435	5525.83	5545.73	4542.8	5502.19	1.21119	0.000172170083996802	0.000124548959309245	0.276951117652657	DESeq2, edgeR, NOISeq		Hypothetical protein
trd_1119	5212.06	5272.94	5153.57	5529.8	6413.54	6990.69	5212.86	6311.34	1.21073	0.00170150805874805	0.00130160360326521	0.276477495038148	DESeq2, edgeR, NOISeq		Penicillin acylase II
trd_A0405	414.305	450.924	465.19	622.949	526.32	461.027	443.473	536.765	1.21037	0.033014950934524	0.0275067452057457	0.265717449672189	DESeq2, edgeR, NOISeq		Hypothetical protein (plasmid)
trd_A0677	11160.7	13493.4	12084.2	14467.8	15902	14087.6	12246.1	14819.1	1.21011	0.00190038339288312	0.00145768418090308	0.274622163119993	DESeq2, edgeR, NOISeq		Hypothetical protein (plasmid)
trd_A0355	1209.67	1353.47	1282.8	1610.04	1546.39	1495.5	1281.98	1550.64	1.20957	0.00103095164653059	0.000776514635808437	0.270535235377944	DESeq2, edgeR, NOISeq		ABC transporter, ATP-binding protein
trd_1858	528.111	662.712	567.183	669.595	751.135	703.401	586.002	708.044	1.20826	0.0150284823920678	0.0122714399317715	0.268685690311021	DESeq2, edgeR, NOISeq		Hypothetical protein
trd_1343	3080.44	3321.97	3125.31	3385.59	4080.29	4028.57	3175.91	3831.48	1.20642	0.00188934258120978	0.00144856137673232	0.271252642759644	DESeq2, edgeR, NOISeq		Mandelate racemase/muconate lactonizing enzyme:Mandelate racemase/muconate lactonizing enzyme
trd_A0841	602.277	633.258	631.033	902.824	651.334	697.213	622.189	750.457	1.20616	0.0344734056715584	0.0287815349532014	0.263329657719976	DESeq2, edgeR, NOISeq		Mycofactocin biosynthesis chaperone MftB
trd_A0061	2359.24	2613.68	2369.9	2670.86	3000.34	3179.75	2447.6	2950.31	1.20539	0.0019550538715819	0.00150164920077543	0.269733075563345	DESeq2, edgeR, NOISeq		Formate dehydrogenase formation protein FdhE, putative
trd_0280	1881	1926.42	1874.86	1972.67	2358.46	2508.32	1894.09	2279.82	1.20365	0.00420312922215562	0.00330838208763651	0.269145733752699	DESeq2, edgeR, NOISeq		Hypothetical protein
trd_0839	1904.01	1933.43	1943.68	2673.87	2094.77	2185.49	1927.04	2318.04	1.2029	0.00644310491284669	0.00514734722701632	0.263815066411476	DESeq2, edgeR, NOISeq		O-Antigen Polymerase family
trd_1269	1767.19	2126.99	2122.79	2412.05	2409.93	2414.46	2005.66	2412.15	1.20267	0.00265762774055573	0.00205968449674776	0.263280644461925	DESeq2, edgeR, NOISeq		Protease IV, signal peptide peptidase
trd_1058	4923.07	4882.33	4991.05	5725.41	5932.39	6134.65	4932.15	5930.82	1.20248	9.34143756852849e-05	6.67060772027493e-05	0.266238147568998	DESeq2, edgeR, NOISeq	ispG	4-hydroxy-3-methylbut-2-en-1-yl diphosphate synthase (flavodoxin)
trd_A0559	3025.45	3182.42	3111.21	3742.21	3738.87	3718.13	3106.36	3733.07	1.20175	0.000134286163346328	9.63569458694838e-05	0.264196900699959	DESeq2, edgeR, NOISeq		Hypothetical protein (plasmid)
trd_0824	4948.65	4892.85	4897.34	6220.46	5964.96	5509.63	4912.95	5898.35	1.20057	0.000294923731774989	0.000216114067209294	0.26304640040333	DESeq2, edgeR, NOISeq	fmt	Methionyl-tRNA formyltransferase
trd_0319	368.271	392.017	389.731	490.535	451.731	438.337	383.34	460.201	1.2005	0.0144664619271574	0.0117924949250452	0.255965575572227	DESeq2, edgeR, NOISeq		Hypothetical protein
trd_1473	12.7872	14.0256	6.63372	12.0377	11.5559	16.5021	11.1489	13.3652	1.1988	#N/A	#N/A	#N/A	#N/A		Hypothetical protein
trd_0307	2896.3	3148.06	3325.98	4032.62	3712.6	3487.1	3123.45	3744.1	1.19871	0.00216963957360101	0.00167322844236173	0.259280623464216	DESeq2, edgeR, NOISeq		Hypothetical protein
trd_1249	9517.51	10552.9	9437.3	12562.8	12043.4	10764.5	9835.9	11790.2	1.19869	0.00195141087428756	0.00149817560372787	0.260771226304601	DESeq2, edgeR, NOISeq	rpsF	30S ribosomal protein S6
trd_A0716	3613.66	3878.09	3616.21	4622.46	4394.4	4283.32	3702.65	4433.39	1.19736	0.000378837085363406	0.000279702147137468	0.258464880315272	DESeq2, edgeR, NOISeq		Uncharacterized protein
trd_A0321	1499.94	1439.73	1476.83	1643.14	1877.31	1762.63	1472.17	1761.03	1.19621	0.00136560648369349	0.00103614032961444	0.260836505567478	DESeq2, edgeR, NOISeq		RNA polymerase, sigma-24 subunit, ECF subfamily
trd_0604	3402.67	3075.82	3145.21	3773.81	3760.93	3960.5	3207.9	3831.74	1.19447	0.000527885800164629	0.00039139196398499	0.257689716501277	DESeq2, edgeR, NOISeq	ggt	Gamma-glutamyltransferase
trd_1153	2782.49	3246.94	3291.98	3954.37	3501.44	3673.78	3107.14	3709.86	1.19398	0.00384584530145492	0.00302183067992478	0.253293732996998	DESeq2, edgeR, NOISeq		Hypothetical protein
trd_1537	1487.15	1567.37	1642.68	1781.57	1971.86	1854.42	1565.73	1869.29	1.19387	0.0016964987731879	0.00129718442020494	0.25510721879142	DESeq2, edgeR, NOISeq		MFS permease
trd_1402	641.917	574.35	609.473	859.188	629.272	687.931	608.58	725.464	1.19206	0.0421342928197963	0.0354254749945605	0.250264762437503	DESeq2, edgeR, NOISeq		Amidohydrolase family
trd_A0829	1551.09	1488.12	1747.99	2255.56	1812.18	1635.77	1595.73	1901.17	1.19141	0.0406141185408606	0.0340911171552741	0.250147465656101	DESeq2, edgeR, NOISeq		Major facilitator superfamily transporter
trd_0132	3457.66	3075.82	3501.78	4402.77	3675.83	3870.77	3345.09	3983.13	1.19074	0.00507559271094019	0.00402322855938146	0.251259781633228	DESeq2, edgeR, NOISeq		Ribulose bisphosphate carboxylase
trd_A0766	3698.06	3882.3	3880.73	3930.3	5080.4	4611.3	3820.36	4540.67	1.18854	0.00782376472261942	0.00628825949668477	0.249719357101501	DESeq2, edgeR, NOISeq		Hypothetical protein (plasmid)
trd_1356	31.968	39.9731	33.1686	37.6177	32.5667	54.6632	35.0366	41.6158	1.18778	#N/A	#N/A	#N/A	#N/A		Hypothetical protein
trd_1156	13769.3	15124.6	14517.9	17423	18007.3	16023.5	14470.6	17151.3	1.18525	0.00169110433442237	0.00129247434074233	0.24472228102628	DESeq2, edgeR, NOISeq		50S ribosomal protein L25
trd_1826	3040.8	3272.18	3088	3873.12	3516.15	3743.91	3133.66	3711.06	1.18426	0.0012347988335496	0.000933899429320137	0.242381266842757	DESeq2, edgeR, NOISeq		Hypothetical protein
trd_A0562	15853.6	15930.3	14437.5	18527.5	17764.6	18427.7	15407.1	18239.9	1.18386	0.00107188375703725	0.00080771579753205	0.243341614819255	DESeq2, edgeR, NOISeq	acnA	Aconitate hydratase
trd_A0062	1412.99	1618.56	1526.58	1587.47	1788.02	2018.41	1519.38	1797.96	1.18336	0.0160969078057334	0.0131605732908073	0.242975480741526	DESeq2, edgeR, NOISeq		Hypothetical protein
trd_A0560	1521.68	1671.86	1532.39	1706.34	1939.29	1946.21	1575.31	1863.95	1.18323	0.0047499399606952	0.00375358703020669	0.243080909903629	DESeq2, edgeR, NOISeq		Membrane protein
trd_1141	28079.4	28439.8	27055.6	31812.5	32537.3	34512	27858.3	32953.9	1.18291	0.00112601183937097	0.000849673177510802	0.242224868932248	DESeq2, edgeR, NOISeq		Transaldolase
trd_1781	3044.63	3306.55	2918.84	3827.98	3728.36	3407.68	3090	3654.67	1.18274	0.00311327244063352	0.00242251175027489	0.240746452998887	DESeq2, edgeR, NOISeq	nuoB	NADH-quinone oxidoreductase subunit B
trd_0520	13039.1	11401.4	11297.2	15071.1	13090.8	14079.4	11912.6	14080.4	1.18198	0.00506736116396269	0.00401319568817813	0.241185908231703	DESeq2, edgeR, NOISeq		Spermidine/putrescine-binding periplasmic protein
trd_A0799	2209.63	2030.21	1934.56	2416.56	2392.08	2484.59	2058.13	2431.08	1.1812	0.0020836975750641	0.00160406486913899	0.242091143127397	DESeq2, edgeR, NOISeq		DNA polymerase, beta domain protein region
trd_A0506	6712	6874.67	7804.57	8098.34	7935.77	9225.7	7130.41	8419.93	1.18085	0.00657131579957057	0.00525204852239822	0.239539711063038	DESeq2, edgeR, NOISeq		Hypothetical protein (plasmid)
trd_1850	7622.45	8376.11	7907.39	8629.5	9784.71	9752.73	7968.65	9388.98	1.17824	0.00291865687679829	0.00226804592883772	0.236515915313009	DESeq2, edgeR, NOISeq		Glyoxalase family protein
trd_0447	4914.12	4695.08	4672.63	5824.72	5524.78	5460.13	4760.61	5603.21	1.17699	0.000740313874795385	0.000551968184946092	0.234929895786162	DESeq2, edgeR, NOISeq		Putative Methionine synthase, vitamin-B12 independent
trd_A0084	479.52	427.782	388.902	558.246	515.814	445.556	432.068	506.539	1.17236	#N/A	#N/A	#N/A	#N/A		ABC transporter ATP-binding protein (plasmid)
trd_A0351	1969.23	2131.2	2087.13	2550.48	2240.8	2457.78	2062.52	2416.35	1.17155	0.00507369415176986	0.00401996743281454	0.225844293696802	DESeq2, edgeR, NOISeq		Uncharacterized protein
trd_A0385	6884.63	6852.93	6333.54	7857.58	7997.75	7633.24	6690.37	7829.52	1.17027	0.00140294667404872	0.00106544306087327	0.226818144137583	DESeq2, edgeR, NOISeq		Hypothetical protein (plasmid)
trd_A0015	3228.77	4018.35	4046.57	4089.79	4565.64	4559.73	3764.56	4405.06	1.17014	0.0214855148152938	0.017714951986857	0.225602798926296	DESeq2, edgeR, NOISeq		NADH dehydrogenase (H(2)o(2)-forming nadh oxidase)(Nadh:oxygen oxidoreductase)
trd_0097	5704.37	5725.97	5530.04	7178.96	6376.77	6278.01	5653.46	6611.25	1.16942	0.0030186843549061	0.00234682072035968	0.224912361620469	DESeq2, edgeR, NOISeq	coaD	Phosphopantetheine adenylyltransferase
trd_A0344	4460.18	4392.13	4895.69	5686.29	5815.78	4571.08	4582.66	5357.72	1.16913	0.0231643947292412	0.0191553267594868	0.224703465205868	DESeq2, edgeR, NOISeq		Ferredoxin--NADP reductase
trd_1339	2382.26	2734.3	2941.23	2583.58	3315.5	3517.01	2685.93	3138.7	1.16857	#N/A	#N/A	#N/A	#N/A		Threonine synthase
trd_1279	12039.1	11552.9	11159.6	13425	13914.4	13266.6	11583.9	13535.3	1.16846	0.0016087158731137	0.00122616557722269	0.224671973844656	DESeq2, edgeR, NOISeq	dppB	Dipeptide transport system permease protein dppB
trd_A0293	117.642	126.231	120.236	191.098	123.964	110.358	121.37	141.806	1.16838	#N/A	#N/A	#N/A	#N/A		Hypothetical protein (plasmid)
trd_A0847	581.818	543.494	529.039	683.137	641.879	606.452	551.45	643.823	1.16751	0.0232362146444954	0.0192227597785891	0.223448086787558	DESeq2, edgeR, NOISeq		S-(Hydroxymethyl)glutathione dehydrogenase
trd_A0649	1714.76	1741.28	1684.96	1837.25	1907.78	2253.57	1713.67	1999.53	1.16681	0.0144664619271574	0.0117912108334971	0.223901562923998	DESeq2, edgeR, NOISeq		Type III secretion system protein
trd_1906	609.949	669.023	605.327	722.26	739.579	736.405	628.1	732.748	1.16661	0.0180883919999722	0.0148513900394372	0.219999034270847	DESeq2, edgeR, NOISeq		Hypothetical protein
trd_1820	7191.52	8500.94	8132.94	9320.16	9240.53	9218.48	7941.8	9259.72	1.16595	0.00566646496185828	0.00450728157921437	0.220550848854807	DESeq2, edgeR, NOISeq		Hypothetical protein
trd_1629	12849.9	13647.7	12806.4	15175	14884	15699.7	13101.3	15252.9	1.16423	0.00214250382149805	0.00165081810545332	0.219061070497979	DESeq2, edgeR, NOISeq		Oligopeptide ABC transporter, ATP-binding protein
trd_A0398	6897.42	7458.14	7456.3	8618.96	8888.6	7885.93	7270.62	8464.5	1.16421	0.00442310223675949	0.00348918310750255	0.218580900622646	DESeq2, edgeR, NOISeq		Uncharacterized protein
trd_A0408	2897.58	3073.02	2989.32	3691.05	3253.52	3473.69	2986.64	3472.75	1.16276	0.00505331394015621	0.00400032155802605	0.215714603847594	DESeq2, edgeR, NOISeq		Deoxyuridine 5'-triphosphate nucleotidohydrolase (DUTPase) (DUTP pyrophosphatase) (MjDUT)
trd_A0106	37157	33352.3	36832.1	42995.5	41702.2	40095.9	35780.5	41597.9	1.16259	0.00627227290121071	0.00500218648819297	0.217177570814206	DESeq2, edgeR, NOISeq		Hypothetical protein (plasmid)
trd_A0803	1612.47	1518.98	1609.51	1819.19	1882.56	1809.04	1580.32	1836.93	1.16238	0.00418891148056481	0.00329574101603455	0.218215113030443	DESeq2, edgeR, NOISeq		Drug/metabolite transporter
trd_1247	3672.48	4278.52	3903.94	4795.5	4496.3	4484.44	3951.65	4592.08	1.16207	0.00701125325496831	0.00561579786500404	0.214820121595127	DESeq2, edgeR, NOISeq		30S ribosomal protein S18
trd_A0552	561.358	577.857	549.77	625.958	645.03	689.993	562.995	653.661	1.16104	0.0221386706346907	0.0182688095510912	0.216809400041957	DESeq2, edgeR, NOISeq		Thioredoxin peroxidase
trd_1647	184.136	157.788	136.82	194.107	198.552	162.958	159.582	185.206	1.16057	#N/A	#N/A	#N/A	#N/A		N-acetylmuramoyl-L-alanine amidase, family 2
trd_0294	475.684	469.859	439.484	504.077	601.958	501.251	461.676	535.762	1.16047	0.0498627421631883	0.0421132194109309	0.218381331140535	edgeR, NOISeq		Hypothetical protein
trd_0441	2672.52	2926.45	2786.16	3317.88	3189.43	3223.06	2795.05	3243.46	1.16043	0.00371998686840498	0.0029165006081472	0.212849239164617	DESeq2, edgeR, NOISeq	dacF	Penicillin-binding protein dacF
trd_1405	1627.81	1394.85	1519.95	1873.36	1687.16	1698.68	1514.2	1753.07	1.15775	0.0168211516373586	0.0137701708627044	0.212109657219192	DESeq2, edgeR, NOISeq		ABC transporter, ATP-binding protein
trd_1071	7856.46	7650.29	7580.68	8527.18	9372.9	8822.43	7695.81	8907.5	1.15745	0.00320377695979984	0.00249515339548274	0.211226596356578	DESeq2, edgeR, NOISeq		Probable peptidic bond hydrolase
trd_0339	4705.69	4883.03	4733.99	5608.04	5370.35	5589.05	4774.24	5522.48	1.15673	0.00207089038963541	0.00159277204768774	0.209367790674015	DESeq2, edgeR, NOISeq		Putative hydrolase, alpha/beta fold family
trd_1611	7174.9	7414.66	6826.93	8138.96	8324.46	8300.55	7138.83	8254.66	1.1563	0.00273642664287694	0.00212170151611088	0.209388975067515	DESeq2, edgeR, NOISeq		Glutamate-1-semialdehyde 2,1-aminomutase
trd_0728	5635.32	5767.34	5952.11	7102.22	6564.81	6396.62	5784.92	6687.88	1.15609	0.00403265014958551	0.00317000640003762	0.208215789900191	DESeq2, edgeR, NOISeq		Hypothetical protein
trd_0358	5039.44	5023.28	5302	5480.14	6375.72	5893.31	5121.57	5916.39	1.15519	0.00723395634112442	0.00579918410731885	0.208473012509097	DESeq2, edgeR, NOISeq	ggt	Gamma-glutamyltransferase
trd_0320	519.16	545.598	568.842	650.034	605.11	629.142	544.533	628.095	1.15346	0.0361097285729868	0.0301851832827148	0.201028061818083	DESeq2, edgeR, NOISeq		Hypothetical protein
trd_A0287	533.226	475.469	456.897	577.808	598.807	513.627	488.531	563.414	1.15328	#N/A	#N/A	#N/A	#N/A		Hypothetical protein (plasmid)
trd_0267	3168.67	3476.26	3359.15	3820.45	3896.45	3811.98	3334.69	3842.96	1.15242	0.00483420676651893	0.0038218512477429	0.203431970201528	DESeq2, edgeR, NOISeq		Probable two component sensor kinase
trd_A0100	616.343	575.753	564.695	678.623	707.012	633.267	585.597	672.968	1.1492	0.03654204576119	0.0305718672913798	0.203066628996021	DESeq2, edgeR, NOISeq		VanW family protein
trd_1186	18212.8	18992.1	17809.1	20292.5	20823.8	21878.7	18338	20998.3	1.14507	0.00772318663759292	0.00619672780406382	0.195294044917693	DESeq2, edgeR, NOISeq	purD	Phosphoribosylamine--glycine ligase
trd_0055	952.646	1019.66	1072.18	1075.87	1171.35	1235.59	1014.83	1160.94	1.14397	0.0343694299599312	0.0286828299181011	0.193984087541338	DESeq2, edgeR, NOISeq	mraZ	Transcriptional regulator MraZ
trd_0930	13915	13274.6	12952.3	15668.5	15507	14743.6	13380.6	15306.4	1.14392	0.00719592402041252	0.0057662042600398	0.193886048342869	DESeq2, edgeR, NOISeq		UDP-N-acetylmuramyl-tripeptide synthetase
trd_0010	3527.99	4078.66	3604.6	4100.33	4215.81	4501.97	3737.08	4272.7	1.14333	0.0190649194596531	0.0156861590708187	0.192479906342718	DESeq2, edgeR, NOISeq	pyrF	Orotidine 5'-phosphate decarboxylase
trd_A0930	1545.97	1368.9	1283.62	1768.03	1430.83	1600.7	1399.5	1599.86	1.14316	#N/A	#N/A	#N/A	#N/A		2-hydroxy-6-oxo-phenylhexa-2,4-dienoate hydrolase (plasmid)
trd_A0899	15904.7	16930.4	15635.7	16947.5	18703.8	19716.9	16156.9	18456.1	1.1423	0.0183201432217369	0.0150606923335497	0.191890105288671	DESeq2, edgeR, NOISeq	cofH	7,8-didemethyl-8-hydroxy-5-deazariboflavin synthase, CofH subunit
trd_A0457	1459.02	1500.04	1462.74	1572.42	1646.19	1830.7	1473.93	1683.1	1.14191	0.0228580489609456	0.018878264043204	0.192594644541067	DESeq2, edgeR, NOISeq		Lysine-specific histone demethylase 1
trd_A0278	8481.75	8089.99	7632.1	9184.73	8909.61	9533.05	8067.95	9209.13	1.14145	0.0100551746514347	0.00815133922937353	0.191062453199426	DESeq2, edgeR, NOISeq		DUF499 domain-containing protein
trd_1456	6972.86	7819.3	8428.97	7898.21	8781.45	9818.74	7740.38	8832.8	1.14113	#N/A	#N/A	#N/A	#N/A		Hypothetical protein
trd_A0071	815.823	737.048	902.186	1018.69	838.329	943.713	818.352	933.576	1.1408	#N/A	#N/A	#N/A	#N/A		Antibiotic biosynthesis monooxygenase (plasmid)
trd_0959	6066.25	6294.01	6717.47	8193.13	6738.15	6828.77	6359.24	7253.35	1.1406	0.0360474424040716	0.0301206389627652	0.188593072862339	DESeq2, edgeR, NOISeq	rpsK	30S ribosomal protein S11
trd_A0445	25.5744	32.259	33.9978	49.6553	23.1118	31.9728	30.6104	34.9133	1.14057	#N/A	#N/A	#N/A	#N/A		Hypothetical protein (plasmid)
trd_A0582	3462.77	3413.14	3291.98	3590.23	4142.27	3856.33	3389.3	3862.94	1.13975	0.0149861094558594	0.0122316532007326	0.189766973104635	DESeq2, edgeR, NOISeq		Dak phosphatase
trd_0523	10612.1	9540.24	10264	11625.4	12249.3	10785.1	10138.8	11553.3	1.13951	0.0182980133238174	0.0150361660196408	0.188491347449211	DESeq2, edgeR, NOISeq		Spermidine/putrescine import ATP-binding protein PotA
trd_0794	8502.21	7447.62	7131.25	8740.85	8541.93	8989.51	7693.69	8757.43	1.13826	0.0230301512513388	0.0190317650298431	0.187360997616707	DESeq2, edgeR, NOISeq		Hypothetical protein
trd_A0309	15881.7	15614	14777.4	19001.4	17163.7	16481.5	15424.4	17548.9	1.13773	0.020281867095835	0.0166944548127019	0.185818145770889	DESeq2, edgeR, NOISeq		NAD-dependent malic enzyme (NAD-ME)
trd_0503	1684.07	1578.59	1485.95	1831.23	1822.68	1748.19	1582.87	1800.7	1.13762	0.0210500797986182	0.0173486465906923	0.187268454259826	DESeq2, edgeR, NOISeq	ribE	Riboflavin synthase, alpha subunit
trd_A0117	919.4	938.316	870.676	890.787	1100.96	1110.8	909.464	1034.18	1.13713	#N/A	#N/A	#N/A	#N/A		Serine protease (plasmid)
trd_0271	492.307	460.041	466.019	570.284	545.229	496.094	472.789	537.202	1.13624	#N/A	#N/A	#N/A	#N/A		Hypothetical protein
trd_1842	1753.13	2215.35	2130.25	2284.15	2432	2188.59	2032.91	2301.58	1.13216	#N/A	#N/A	#N/A	#N/A		Nucleotidyl transferase superfamily aut protein
trd_0900	2543.37	2606.67	2359.12	2764.15	2925.75	2810.51	2503.05	2833.47	1.13201	0.0186158865712597	0.0153102618529986	0.17922832286767	DESeq2, edgeR, NOISeq	fhs	Formate--tetrahydrofolate ligase
trd_1425	3065.09	4441.22	4130.32	5468.11	3818.71	3871.8	3878.88	4386.2	1.13079	#N/A	#N/A	#N/A	#N/A		Ribosomal protein L27
trd_0020	7412.74	6825.58	6642.84	7437.77	7626.91	8543.95	6960.39	7869.54	1.13062	0.0293299047038843	0.0243451406991743	0.177769824553517	DESeq2, edgeR, NOISeq	cas3	CRISPR-associated helicase Cas3 domain protein
trd_A0154	286.433	286.824	297.688	218.183	383.446	382.642	290.315	328.09	1.13012	#N/A	#N/A	#N/A	#N/A		Hypothetical protein (plasmid)
trd_A0011	3245.39	3608.1	3428.8	3335.94	4048.77	4218.34	3427.43	3867.69	1.12845	#N/A	#N/A	#N/A	#N/A		Beta-lactamase (plasmid)
trd_A0169	2083.03	2340.18	2498.42	2419.57	2571.72	2817.73	2307.21	2603.01	1.1282	#N/A	#N/A	#N/A	#N/A		Hypothetical protein (plasmid)
trd_A0190	158.561	155.685	145.113	170.032	182.794	165.021	153.12	172.615	1.12733	#N/A	#N/A	#N/A	#N/A		Hypothetical protein (plasmid)
trd_A0741	507.652	628.349	658.397	765.896	651.334	604.389	598.132	673.873	1.12663	#N/A	#N/A	#N/A	#N/A		Hypothetical protein (plasmid)
trd_1902	1145.73	1368.2	1196.56	1263.95	1420.33	1490.34	1236.83	1391.54	1.12509	#N/A	#N/A	#N/A	#N/A		Hypothetical protein
trd_0073	4999.8	4920.9	4812.76	5725.41	5221.17	5628.24	4911.15	5524.94	1.12498	0.0177228778840541	0.0145390171634504	0.169524154366442	DESeq2, edgeR, NOISeq		Aminopeptidase
trd_A0226	1511.45	1506.35	1423.76	1765.02	1756.5	1469.72	1480.52	1663.75	1.12376	#N/A	#N/A	#N/A	#N/A		Hypothetical protein (plasmid)
trd_1946	5609.74	5439.14	5164.35	6113.63	5972.31	6120.21	5404.41	6068.72	1.12292	0.0163230505606794	0.0133511140446125	0.167422106299935	DESeq2, edgeR, NOISeq		Hypothetical protein
trd_A0900	14213	15999.8	14489.7	15421.7	16604.8	18160.5	14900.8	16729	1.12269	#N/A	#N/A	#N/A	#N/A		7,8-didemethyl-8-hydroxy-5-deazariboflavin synthase, CofG subunit (plasmid)
trd_0451	3272.24	3241.33	3431.29	3734.68	3897.5	3523.19	3314.95	3718.46	1.12172	0.0273328847903233	0.0226686022698562	0.165302234344225	DESeq2, edgeR, NOISeq		Hypothetical protein
trd_A0663	3300.38	3591.97	3446.22	3806.91	3849.17	3931.62	3446.19	3862.57	1.12082	0.0230301512513388	0.0190363451672541	0.163633416739617	DESeq2, edgeR, NOISeq		Membrane protein
trd_A0138	2268.45	2327.56	2410.53	2437.63	2813.34	2587.73	2335.51	2612.9	1.11877	0.0444696222884252	0.0374351406733991	0.162373405181003	DESeq2, edgeR, NOISeq		Glycosyltransferase
trd_1414	2603.47	2791.1	2859.96	2849.92	3205.19	3173.56	2751.51	3076.22	1.11801	0.0458672750725522	0.0386593336108219	0.160892618359646	DESeq2, edgeR, NOISeq	pacS	Cation-transporting ATPase pacS
trd_A0244	1442.4	1533.7	1323.43	1480.63	1769.11	1551.2	1433.18	1600.31	1.11662	#N/A	#N/A	#N/A	#N/A		Hypothetical protein (plasmid)
trd_1628	7530.38	7334.01	6737.37	7288.8	8146.92	8672.88	7200.59	8036.2	1.11605	#N/A	#N/A	#N/A	#N/A		ABC-type oligopeptide transport system, periplasmic component
trd_0671	466.733	441.106	495.871	580.817	529.471	453.807	467.903	521.365	1.11426	#N/A	#N/A	#N/A	#N/A		Competence protein ComEA helix-hairpin-helix repeat region
trd_1476	13554.4	14947.8	13901	15280.3	14657.1	17275.6	14134.4	15737.7	1.11343	#N/A	#N/A	#N/A	#N/A		Glutamate dehydrogenase
trd_1749	2056.18	2317.04	2375.7	2899.57	2264.96	2344.33	2249.64	2502.95	1.1126	#N/A	#N/A	#N/A	#N/A		Thiosulfate sulfurtransferase
trd_0215	1875.88	1998.65	2022.46	2065.96	2351.1	2138.05	1965.66	2185.04	1.1116	#N/A	#N/A	#N/A	#N/A		Septum formation protein Maf
trd_0788	1826.01	1894.86	1994.26	2470.73	1923.54	1952.4	1905.05	2115.56	1.1105	#N/A	#N/A	#N/A	#N/A		Signal peptidase I
trd_A0197	1973.06	2300.91	2298.58	2142.7	2617.94	2536.16	2190.85	2432.27	1.11019	#N/A	#N/A	#N/A	#N/A		Uracil-DNA glycosylase superfamily (plasmid)
trd_0353	6291.3	6930.77	5918.11	7198.52	7003.94	7007.2	6380.06	7069.89	1.10812	#N/A	#N/A	#N/A	#N/A		Hypothetical protein
trd_A0292	2997.32	2737.1	2832.6	3051.55	3255.62	3183.87	2855.67	3163.68	1.10786	0.0469891882612055	0.0396374703331803	0.149426668720441	DESeq2, edgeR, NOISeq		Serine protease
trd_1257	4791.36	4836.74	4781.25	5173.18	5643.49	5143.49	4803.12	5320.06	1.10762	0.0403418131341132	0.0338485825673556	0.147519856652331	DESeq2, edgeR, NOISeq		Uncharacterized protein
trd_0089	3660.98	3099.67	3432.95	4432.87	3516.15	3333.42	3397.86	3760.81	1.10682	#N/A	#N/A	#N/A	#N/A		Ribosomal protein L28
trd_1617	13519.9	13881.9	13329.6	14622.7	15160.3	15261.3	13577.1	15014.8	1.10589	0.0383975576352904	0.0321641015844247	0.145081111752307	DESeq2, edgeR, NOISeq	tatC	Sec-independent protein translocase protein TatC
trd_0531	16946.9	16162.5	15591.7	16690.2	18297.2	18865	16233.7	17950.8	1.10578	#N/A	#N/A	#N/A	#N/A		Urease alpha subunit
trd_0546	6128.9	5437.74	5061.53	5809.68	6428.24	6144.96	5542.73	6127.63	1.10553	#N/A	#N/A	#N/A	#N/A		Deoxycytidine triphosphate deaminase
trd_1670	2517.8	2483.94	2535.74	2902.58	2841.71	2581.54	2512.49	2775.28	1.10459	#N/A	#N/A	#N/A	#N/A		RDD family protein
trd_0377	3112.4	2828.97	3068.92	3129.79	3480.43	3333.42	3003.43	3314.55	1.10359	#N/A	#N/A	#N/A	#N/A		SUF system FeS assembly protein, NifU family
trd_0474	4245.35	3924.38	4151.05	4452.43	4613.96	4528.79	4106.93	4531.73	1.10344	0.0449633908279583	0.0378663654843968	0.142762487909766	DESeq2, edgeR, NOISeq		Putative membrane protein
trd_0502	3251.78	2970.63	3092.14	3501.45	3581.28	3195.22	3104.85	3425.98	1.10343	#N/A	#N/A	#N/A	#N/A	ribD	Bifunctional diaminohydroxyphosphoribosylaminopyrimidine deaminase/5-amino-6-(5-phosphoribosylamino)uracil reductase RibD
trd_0522	3759.44	3287.61	4666.82	4697.7	4420.66	3806.82	3904.62	4308.4	1.10341	#N/A	#N/A	#N/A	#N/A		ABC transporter permease
trd_0359	2937.22	3019.02	3183.36	3203.52	3589.69	3287.01	3046.53	3360.07	1.10292	#N/A	#N/A	#N/A	#N/A		Molybdenum cofactor guanylyltransferase
trd_1614	3469.17	4134.06	3820.19	4336.57	4215.81	4003.82	3807.81	4185.4	1.09916	#N/A	#N/A	#N/A	#N/A		Peptide deformylase
trd_A0072	1462.86	1440.43	1491.76	1658.19	1568.45	1603.8	1465.02	1610.15	1.09906	#N/A	#N/A	#N/A	#N/A		Fumarylacetoacetate hydrolase 2
trd_A0538	9144.13	7087.86	8079.04	8430.88	8810.86	9448.47	8103.68	8896.74	1.09786	#N/A	#N/A	#N/A	#N/A		Amidohydrolase
trd_1688	6174.94	7016.33	6813.66	6799.77	7781.34	7373.34	6668.31	7318.15	1.09745	#N/A	#N/A	#N/A	#N/A	ligB	Aromatic ring-opening dioxygenase subunit LigB
trd_A0108	11963.7	10811	12501.2	13250.5	12626.4	12807.7	11758.6	12894.9	1.09663	#N/A	#N/A	#N/A	#N/A		BREX system Lon protease-like protein BrxL
trd_0210	9355.12	10098.5	9287.21	10892.6	10078.9	10508.7	9580.26	10493.4	1.09531	#N/A	#N/A	#N/A	#N/A	ligA	DNA ligase (NAD(+)) LigA
trd_A0591	828.611	773.514	770.341	922.386	858.29	817.884	790.822	866.187	1.0953	#N/A	#N/A	#N/A	#N/A		Mandelate racemase/muconate lactonizing enzyme family protein
trd_1881	3089.39	3404.72	3641.08	3791.86	3768.28	3539.7	3378.4	3699.95	1.09518	#N/A	#N/A	#N/A	#N/A		FHA domain-containing protein
trd_1478	6121.23	6568.21	6379.98	6962.28	6769.67	7127.87	6356.47	6953.27	1.09389	#N/A	#N/A	#N/A	#N/A		Portal protein
trd_0760	2833.64	2789.7	2901.42	3066.59	3036.06	3215.84	2841.59	3106.16	1.09311	#N/A	#N/A	#N/A	#N/A	htpX	Zinc metalloprotease HtpX
trd_A0912	6461.37	6176.89	5778.8	6682.41	7135.26	6311.02	6139.02	6709.56	1.09294	#N/A	#N/A	#N/A	#N/A		Pyridoxamine 5'-phosphate oxidase family protein
trd_1927	10727.2	10862.2	10466.4	11508	11793.3	11724.7	10685.2	11675.4	1.09266	#N/A	#N/A	#N/A	#N/A		Penicillin binding protein transpeptidase domain
trd_A0927	1441.12	1295.97	1368.2	1659.69	1411.92	1414.02	1368.43	1495.21	1.09265	#N/A	#N/A	#N/A	#N/A		Epoxide hydrolase
trd_1044	3146.93	2970.63	2706.56	3182.46	3182.08	3275.66	2941.37	3213.4	1.09248	#N/A	#N/A	#N/A	#N/A		Molybdenum cofactor biosynthesis protein
trd_A0723	253.187	227.215	233.839	240.753	263.685	275.379	238.08	259.939	1.09181	#N/A	#N/A	#N/A	#N/A		Hypothetical protein (plasmid)
trd_1418	1785.09	1643.81	1796.08	1813.17	1901.47	1988.5	1741.66	1901.05	1.09152	#N/A	#N/A	#N/A	#N/A		Alkyl hydroperoxide reductase
trd_1630	10614.7	10910.5	10474.6	11086.7	11378.4	12434.3	10666.6	11633.1	1.09061	#N/A	#N/A	#N/A	#N/A		Dipeptide ABC transporter ATP-binding protein
trd_A0934	4082.95	4038.68	3797.8	4298.95	4251.53	4425.65	3973.15	4325.38	1.08865	#N/A	#N/A	#N/A	#N/A		Catechol 2,3-dioxygenase
trd_0687	6634	5970.72	5952.93	6927.67	6820.09	6447.16	6185.88	6731.64	1.08823	#N/A	#N/A	#N/A	#N/A		Hypothetical protein
trd_A0545	4512.6	4845.86	4482.74	4953.5	5104.56	4994.97	4613.73	5017.68	1.08755	#N/A	#N/A	#N/A	#N/A		Universal stress protein
trd_1659	4549.69	5089.2	4695.02	4825.6	5247.44	5498.29	4777.97	5190.44	1.08633	#N/A	#N/A	#N/A	#N/A		Glycerophosphoryl diester phosphodiesterase
trd_0236	3787.57	3467.14	3557.33	4273.37	3898.55	3570.64	3604.01	3914.18	1.08606	#N/A	#N/A	#N/A	#N/A		dTDP-4-dehydrorhamnose 3,5-epimerase
trd_0868	4625.13	4362.68	4747.26	4818.07	4927.02	5141.43	4578.35	4962.18	1.08383	#N/A	#N/A	#N/A	#N/A		Hypothetical protein
trd_1812	933.466	915.173	942.818	1003.64	990.657	1028.29	930.485	1007.53	1.0828	#N/A	#N/A	#N/A	#N/A		Hypothetical protein
trd_A0043	2194.28	2083.51	2032.41	2035.87	2333.25	2458.81	2103.4	2275.97	1.08205	#N/A	#N/A	#N/A	#N/A		Hypothetical protein
trd_A0199	182.857	169.009	199.841	173.041	215.36	208.339	183.902	198.913	1.08163	#N/A	#N/A	#N/A	#N/A		Hypothetical protein (plasmid)
trd_0713	6275.96	6272.27	6469.54	6500.34	6860.01	7198	6339.25	6852.78	1.08101	#N/A	#N/A	#N/A	#N/A	recF	DNA replication and repair protein RecF
trd_0340	672.607	593.986	628.545	663.576	676.547	707.527	631.713	682.55	1.08048	#N/A	#N/A	#N/A	#N/A		Hypothetical protein
trd_A0440	1787.65	2096.83	2022.46	2269.1	2194.57	1917.34	1968.98	2127	1.08026	#N/A	#N/A	#N/A	#N/A		Hypothetical protein (plasmid)
trd_0272	9084.03	9756.94	9433.98	10551	9706.97	10271.5	9424.98	10176.5	1.07974	#N/A	#N/A	#N/A	#N/A		ABC transporter ATP-binding protein
trd_1389	222.497	194.956	276.958	285.894	232.169	231.029	231.471	249.698	1.07874	#N/A	#N/A	#N/A	#N/A		4-oxalocrotonate tautomerase
trd_1743	4175.02	4434.21	4204.95	4523.15	4416.46	4872.24	4271.39	4603.95	1.07786	#N/A	#N/A	#N/A	#N/A		Hypothetical protein
trd_1856	1386.13	1446.04	1456.93	1667.22	1476.01	1476.94	1429.7	1540.05	1.07718	#N/A	#N/A	#N/A	#N/A		Putative membrane protein
trd_A0928	1769.75	1665.55	1684.14	2065.96	1753.35	1686.31	1706.48	1835.21	1.07544	#N/A	#N/A	#N/A	#N/A		Pigment production hydroxylase
trd_1289	586.932	647.985	591.23	621.444	649.233	693.087	608.716	654.588	1.07536	#N/A	#N/A	#N/A	#N/A	ybeY	rRNA maturation RNase YbeY
trd_1616	6391.04	7103.99	7022.62	6772.69	7652.12	7626.03	6839.22	7350.28	1.07472	#N/A	#N/A	#N/A	#N/A		DUF814 domain-containing protein
trd_0062	3247.95	3169.8	3181.7	3200.51	3561.32	3526.29	3199.81	3429.38	1.07174	#N/A	#N/A	#N/A	#N/A	ftsW	Putative lipid II flippase FtsW
trd_0198	4939.7	5338.86	5085.58	5388.36	5309.42	5760.26	5121.38	5486.01	1.0712	#N/A	#N/A	#N/A	#N/A		ABC transporter ATP-binding protein
trd_A0150	2203.23	2218.16	2195.76	2418.06	2425.69	2242.22	2205.72	2361.99	1.07085	#N/A	#N/A	#N/A	#N/A	ctA	Heme O oxygenase (plasmid)
trd_0208	75.4445	82.7513	72.1417	91.7872	59.8807	94.887	76.7792	82.1849	1.07041	#N/A	#N/A	#N/A	#N/A		Hypothetical protein
trd_A0089	5742.73	6450.39	6290.43	5328.17	6716.09	7733.29	6161.18	6592.52	1.07001	#N/A	#N/A	#N/A	#N/A		ABC transporter ATP-binding protein
trd_1795	9635.16	8587.9	7588.98	9010.19	9310.92	9290.67	8604.01	9203.93	1.06973	#N/A	#N/A	#N/A	#N/A		RNase J family beta-CASP ribonuclease
trd_1477	17251.2	19529.3	18172.2	20101.4	19191.2	19456	18317.6	19582.9	1.06907	#N/A	#N/A	#N/A	#N/A		Hypothetical protein
trd_0949	6648.07	6289.8	6423.93	6760.65	6886.28	7047.42	6453.93	6898.12	1.06882	#N/A	#N/A	#N/A	#N/A		Ribonucleoside-diphosphate reductase adenosylcobalamin-dependent
trd_A0512	437.322	392.017	393.877	433.356	425.468	447.619	407.739	435.481	1.06804	#N/A	#N/A	#N/A	#N/A		Hypothetical protein (plasmid)
trd_0176	3478.12	3186.63	3167.6	3560.14	3604.4	3332.39	3277.45	3498.97	1.06759	#N/A	#N/A	#N/A	#N/A		Ribosomal-protein-alanine N-acetyltransferase
trd_A0709	910.449	901.148	918.77	952.48	975.95	985.999	910.122	971.476	1.06741	#N/A	#N/A	#N/A	#N/A		Anhydro-N-acetylmuramic acid kinase
trd_0777	9543.09	9017.09	9269.79	10150.8	9829.89	9721.79	9276.66	9900.81	1.06728	#N/A	#N/A	#N/A	#N/A		YvcK family protein
trd_A0878	4755.56	4848.67	5000.17	4684.15	5563.65	5333.27	4868.13	5193.69	1.06688	#N/A	#N/A	#N/A	#N/A		Hypothetical protein (plasmid)
trd_A0515	1982.02	1900.47	1914.66	2198.38	1982.37	2001.91	1932.38	2060.88	1.0665	#N/A	#N/A	#N/A	#N/A		5-oxoprolinase
trd_0478	2676.36	2718.17	2580.52	2785.21	2872.17	2843.52	2658.35	2833.63	1.06594	#N/A	#N/A	#N/A	#N/A		Ribose-5-phosphate isomerase
trd_A0665	7600.71	7165.7	7218.32	7558.15	7866.43	8001.45	7328.24	7808.67	1.06556	#N/A	#N/A	#N/A	#N/A		Glutamine synthetase
trd_0341	2042.12	2436.25	2337.56	2368.41	2502.38	2388.68	2271.98	2419.82	1.06507	#N/A	#N/A	#N/A	#N/A		16S rRNA (uracil(1498)-N(3))-methyltransferase
trd_1739	332.467	334.512	301.834	300.941	370.84	359.952	322.938	343.911	1.06495	#N/A	#N/A	#N/A	#N/A		AI-2E family transporter
trd_1968	11185	10859.4	10371	11390.6	11805.9	11269.9	10805.1	11488.8	1.06328	#N/A	#N/A	#N/A	#N/A		Putative penicillin binding protein 1A
trd_A0659	522.996	511.235	494.212	657.557	474.843	491.968	509.481	541.456	1.06276	#N/A	#N/A	#N/A	#N/A		EamA/RhaT family transporter
trd_1896	1432.17	1539.31	1372.35	1456.56	1604.17	1553.26	1447.94	1538	1.06219	#N/A	#N/A	#N/A	#N/A		Histidine triad nucleotide-binding protein
trd_A0748	2402.71	2336.67	2345.02	2460.2	2595.88	2468.09	2361.47	2508.06	1.06207	#N/A	#N/A	#N/A	#N/A		Arginase/agmatinase/formiminoglutamase
trd_0131	4664.77	4051.31	4547.42	5046.79	4604.51	4430.81	4421.16	4694.04	1.06172	#N/A	#N/A	#N/A	#N/A		Four-carbon acid sugar kinase family protein
trd_0547	3925.67	3478.36	3528.31	3573.68	4227.37	3805.79	3644.11	3868.95	1.0617	#N/A	#N/A	#N/A	#N/A		ATP:cob(I)alamin adenosyltransferase
trd_0161	822.217	847.85	875.651	770.41	940.232	991.156	848.573	900.599	1.06131	#N/A	#N/A	#N/A	#N/A		Hypothetical protein
trd_1319	3724.91	3513.42	3311.06	3856.57	3503.54	3810.95	3516.46	3723.69	1.05893	#N/A	#N/A	#N/A	#N/A		Metallophosphoesterase
trd_A0530	47.3126	56.8039	59.7035	69.2165	53.5774	50.5376	54.6067	57.7772	1.05806	#N/A	#N/A	#N/A	#N/A		Hypothetical protein (plasmid)
trd_0766	66.4934	55.4013	59.7035	58.6836	73.5377	59.8201	60.5327	64.0138	1.05751	#N/A	#N/A	#N/A	#N/A		tRNA-Gly
trd_0133	5094.42	4455.25	4899	4980.58	5101.41	5197.12	4816.22	5093.04	1.05748	#N/A	#N/A	#N/A	#N/A		gfo/Idh/MocA family oxidoreductase
trd_1531	2650.79	2770.77	2922.98	2922.14	3050.76	2847.64	2781.51	2940.18	1.05704	#N/A	#N/A	#N/A	#N/A		Murein transglycosylase
trd_A0531	75.4445	85.5564	90.3844	108.339	90.3463	67.0397	83.7951	88.575	1.05704	#N/A	#N/A	#N/A	#N/A		Chromate transporter (plasmid)
trd_1548	758.281	814.89	747.123	795.99	801.561	853.983	773.431	817.178	1.05656	#N/A	#N/A	#N/A	#N/A		Hypothetical protein
trd_0345	15.3446	28.0513	33.1686	25.58	32.5667	22.6904	25.5215	26.9457	1.0558	#N/A	#N/A	#N/A	#N/A		tRNA-Glu
trd_1377	3219.82	3677.52	3374.91	3651.92	3454.17	3738.75	3424.08	3614.95	1.05574	#N/A	#N/A	#N/A	#N/A		Hypothetical protein
trd_A0415	1592.01	1849.28	1818.47	1671.73	1877.31	2002.94	1753.25	1850.66	1.05556	#N/A	#N/A	#N/A	#N/A		RNA polymerase sigma factor
trd_1085	11699	10412.6	10236.7	11824	11270.2	11022.4	10782.8	11372.2	1.05466	#N/A	#N/A	#N/A	#N/A		Membrane protein
trd_1464	2461.54	2569.5	2582.18	2484.27	2771.32	2773.38	2537.74	2676.32	1.05461	#N/A	#N/A	#N/A	#N/A		HAD family phosphatase
trd_1458	9366.62	9343.88	8190.99	9211.82	9202.71	9920.85	8967.16	9445.13	1.0533	#N/A	#N/A	#N/A	#N/A		Aspartate aminotransferase family protein
trd_A0880	5043.27	5522.6	5598.86	5431.99	5739.09	5827.3	5388.24	5666.13	1.05157	#N/A	#N/A	#N/A	#N/A		Hypothetical protein (plasmid)
trd_A0279	1237.8	1232.15	1121.93	1145.08	1270.1	1360.39	1197.29	1258.52	1.05114	#N/A	#N/A	#N/A	#N/A		DUF3780 domain-containing protein
trd_1615	8148	8458.16	7985.34	8614.45	9332.98	7899.34	8197.17	8615.59	1.05104	#N/A	#N/A	#N/A	#N/A		Guanylate kinase
trd_A0069	2407.83	2169.07	2192.44	2377.44	2371.06	2358.77	2256.45	2369.09	1.04992	#N/A	#N/A	#N/A	#N/A		Xanthine dehydrogenase subunit D
trd_0885	2583.01	2439.06	2466.09	2729.54	2557.01	2574.32	2496.05	2620.29	1.04977	#N/A	#N/A	#N/A	#N/A		Hypothetical protein
trd_1388	714.804	723.723	751.269	786.962	745.882	765.284	729.932	766.043	1.04947	#N/A	#N/A	#N/A	#N/A		4-oxalocrotonate decarboxylase
trd_A0175	459.06	523.858	704.833	622.949	552.583	592.012	562.584	589.181	1.04728	#N/A	#N/A	#N/A	#N/A		Citrate synthase III (plasmid)
trd_1919	540.899	539.987	470.165	361.13	622.969	639.456	517.017	541.185	1.04674	#N/A	#N/A	#N/A	#N/A		Hypothetical protein
trd_0365	10049.5	10083	9183.56	9965.68	10901.4	9804.3	9772.02	10223.8	1.04623	#N/A	#N/A	#N/A	#N/A		Molybdenum cofactor guanylyltransferase
trd_0048	46753.8	49598.9	51101.2	47359.2	52474.4	54428	49151.3	51420.5	1.04617	#N/A	#N/A	#N/A	#N/A		PAS domain S-box protein
trd_A0045	1834.96	1700.61	2243.86	1796.62	2023.34	2225.72	1926.48	2015.23	1.04607	#N/A	#N/A	#N/A	#N/A		Flagellar basal body protein
trd_0123	629.13	633.258	606.985	601.883	684.951	666.272	623.124	651.035	1.04479	#N/A	#N/A	#N/A	#N/A		FAD-binding oxidoreductase
trd_1753	182.857	152.178	169.989	153.48	195.4	178.429	168.341	175.77	1.04413	#N/A	#N/A	#N/A	#N/A		Hypothetical protein
trd_A0537	5786.21	4376	4977.78	4538.2	5628.78	5632.37	5046.66	5266.45	1.04355	#N/A	#N/A	#N/A	#N/A		DUF59 domain-containing protein
trd_0342	3008.83	2998.68	2919.67	3054.56	3093.83	3162.21	2975.73	3103.53	1.04295	#N/A	#N/A	#N/A	#N/A		Predicted ABC-type ATPase
trd_0282	1930.87	1990.24	2059.77	2016.31	2076.91	2144.24	1993.63	2079.15	1.0429	#N/A	#N/A	#N/A	#N/A		EamA/RhaT family transporter
trd_0389	470.569	435.496	478.457	504.077	487.45	451.745	461.507	481.09	1.04243	#N/A	#N/A	#N/A	#N/A		Hypothetical protein
trd_1975	838.84	909.563	927.892	967.527	905.564	908.646	892.098	927.246	1.0394	#N/A	#N/A	#N/A	#N/A		Hypothetical protein
trd_A0116	2309.37	2272.15	2235.56	2118.63	2453.01	2511.41	2272.36	2361.02	1.03901	#N/A	#N/A	#N/A	#N/A	cmr1	Type III-B CRISPR module RAMP protein Cmr1
trd_A0740	3829.77	3915.26	4214.9	3827.98	4235.77	4358.61	3986.64	4140.79	1.03867	#N/A	#N/A	#N/A	#N/A		N-methyl-L-tryptophan oxidase
trd_0512	3274.8	3258.86	3328.47	3728.67	3339.66	3168.4	3287.38	3412.24	1.03798	#N/A	#N/A	#N/A	#N/A		DUF1684 domain-containing protein
trd_0545	92.0678	104.491	116.09	108.339	110.307	105.201	104.216	107.949	1.03581	#N/A	#N/A	#N/A	#N/A		Hypothetical protein
trd_A0068	657.262	647.985	632.691	653.043	657.637	696.182	645.979	668.954	1.03557	#N/A	#N/A	#N/A	#N/A		(2Fe-2S)-binding protein
trd_1589	11.5085	7.7141	11.609	9.02824	10.5054	12.3766	10.2772	10.6367	1.03498	#N/A	#N/A	#N/A	#N/A		Hypothetical protein
trd_1239	3121.36	3139.64	3225.65	3353.99	3368.03	3092.08	3162.21	3271.37	1.03452	#N/A	#N/A	#N/A	#N/A		YdcF-like superfamily protein
trd_1773	2103.49	2055.46	2204.88	2330.79	2223.99	2027.69	2121.28	2194.16	1.03436	#N/A	#N/A	#N/A	#N/A		N-methyl-L-tryptophan oxidase
trd_A0464	1579.22	1744.79	1548.14	1498.69	1768.06	1768.82	1624.05	1678.52	1.03354	#N/A	#N/A	#N/A	#N/A		Hypothetical protein (plasmid)
trd_0352	3154.6	3137.54	3168.43	3260.7	3351.22	3163.24	3153.52	3258.39	1.03325	#N/A	#N/A	#N/A	#N/A		DUF4115 domain-containing protein
trd_1344	5951.16	5886.56	5610.47	5586.98	6730.8	5702.5	5816.06	6006.76	1.03279	#N/A	#N/A	#N/A	#N/A		DedA family protein
trd_0169	9504.73	9355.81	8679.39	8828.12	9376.05	10218.9	9179.98	9474.36	1.03207	#N/A	#N/A	#N/A	#N/A		DNA helicase
trd_A0409	2089.43	2155.04	2136.89	2064.46	2199.83	2321.64	2127.12	2195.31	1.03206	#N/A	#N/A	#N/A	#N/A		Hypothetical protein (plasmid)
trd_0563	5013.86	4840.25	4969.49	5114.5	5305.22	4860.89	4941.2	5093.54	1.03083	#N/A	#N/A	#N/A	#N/A		NAD(P)/FAD-dependent oxidoreductase
trd_0821	5724.83	5350.78	4939.63	5373.31	5747.49	5387.93	5338.42	5502.91	1.03081	#N/A	#N/A	#N/A	#N/A		Thiamine pyrophosphate-binding protein
trd_0253	117.642	95.3744	106.969	147.461	86.1441	95.9184	106.662	109.841	1.02981	#N/A	#N/A	#N/A	#N/A		Hypothetical protein
trd_1270	1840.08	1937.64	2058.11	2029.85	1963.46	2015.32	1945.28	2002.87	1.02961	#N/A	#N/A	#N/A	#N/A		Kinase/pyrophosphorylase
trd_A0504	1782.54	1810.71	1721.45	2010.29	1728.14	1727.56	1771.57	1822	1.02847	#N/A	#N/A	#N/A	#N/A		Type II secretion system protein E
trd_1514	1264.65	1406.07	1218.12	1250.41	1301.62	1447.03	1296.28	1333.02	1.02834	#N/A	#N/A	#N/A	#N/A		Hypothetical protein
trd_0206	1081.8	1098.91	1150.95	1211.29	1114.62	1099.45	1110.55	1141.79	1.02813	#N/A	#N/A	#N/A	#N/A		Uracil-DNA glycosylase
trd_1772	26.8531	24.5449	36.4855	49.6553	24.1624	16.5021	29.2945	30.1066	1.02772	#N/A	#N/A	#N/A	#N/A		Hypothetical protein
trd_1544	5086.75	5607.45	5219.91	5031.74	5709.67	5613.8	5304.7	5451.74	1.02772	#N/A	#N/A	#N/A	#N/A		D-beta-D-heptose 7-phosphate kinase
trd_1075	911.727	858.369	867.359	916.367	880.351	912.771	879.152	903.163	1.02731	#N/A	#N/A	#N/A	#N/A		Multidrug ABC transporter ATP-binding protein
trd_1967	5048.39	5585.71	5193.37	4979.08	5642.44	5601.43	5275.82	5407.65	1.02499	#N/A	#N/A	#N/A	#N/A		PRC-barrel domain-containing protein
trd_A0580	1754.4	1868.92	1926.27	1929.03	1938.24	1820.39	1849.86	1895.89	1.02488	#N/A	#N/A	#N/A	#N/A		DegV family protein
trd_0480	1517.84	1364.7	1487.61	1585.96	1486.51	1404.74	1456.72	1492.4	1.0245	#N/A	#N/A	#N/A	#N/A		LysM domain protein
trd_A0855	3653.3	3641.76	4123.69	3894.18	4050.88	3753.19	3806.25	3899.42	1.02448	#N/A	#N/A	#N/A	#N/A		Hypothetical protein (plasmid)
trd_0111	7425.53	7447.62	6606.36	6486.79	7287.58	8225.26	7159.83	7333.21	1.02422	#N/A	#N/A	#N/A	#N/A	rimM	16S rRNA processing protein RimM
trd_1547	5816.9	6379.56	5627.05	5699.83	6335.8	6217.16	5941.17	6084.26	1.02408	#N/A	#N/A	#N/A	#N/A		Class II histone deacetylase
trd_1060	4737.66	4648.8	4746.43	4861.71	4749.48	4842.33	4710.96	4817.84	1.02269	#N/A	#N/A	#N/A	#N/A		Phosphoenolpyruvate carboxylase
trd_0122	260.859	251.059	249.594	266.333	261.584	250.625	253.837	259.514	1.02236	#N/A	#N/A	#N/A	#N/A		Hypothetical protein
trd_1302	4044.59	4497.32	4110.42	4462.96	4269.39	4197.72	4217.44	4310.02	1.02195	#N/A	#N/A	#N/A	#N/A		Hypothetical protein
trd_1463	4943.53	5952.48	5348.44	5281.52	5809.48	5496.23	5414.82	5529.07	1.0211	#N/A	#N/A	#N/A	#N/A		Hydrolase
trd_A0827	7255.46	7985.5	8336.93	8175.08	8119.61	7735.35	7859.3	8010.01	1.01918	#N/A	#N/A	#N/A	#N/A		Aminotransferase class V-fold PLP-dependent enzyme
trd_A0839	2450.03	2310.72	2592.96	2541.45	2588.53	2359.8	2451.24	2496.59	1.0185	#N/A	#N/A	#N/A	#N/A		Mycofactocin system glycosyltransferase
trd_0413	1598.4	1902.58	1895.59	1605.52	2062.21	1823.48	1798.85	1830.4	1.01754	#N/A	#N/A	#N/A	#N/A		4-hydroxy-tetrahydrodipicolinate reductase
trd_0257	101.019	157.087	127.699	154.985	126.065	111.389	128.602	130.813	1.01719	#N/A	#N/A	#N/A	#N/A		Putative amino acid ABC transporter, periplasmic amino acid binding protein
trd_1346	2536.98	2800.92	2779.53	2676.87	2956.21	2620.74	2705.81	2751.28	1.0168	#N/A	#N/A	#N/A	#N/A		MFS transporter
trd_A0656	213.546	201.268	221.4	212.164	234.27	200.088	212.072	215.507	1.0162	#N/A	#N/A	#N/A	#N/A		Hypothetical protein (plasmid)
trd_A0657	8431.88	9199.42	8807.92	8181.09	9325.63	9356.68	8813.07	8954.47	1.01604	#N/A	#N/A	#N/A	#N/A		Amidohydrolase
trd_A0792	4892.38	4929.31	4855.05	5419.96	4667.54	4812.42	4892.25	4966.64	1.01521	#N/A	#N/A	#N/A	#N/A		Aminomethyl transferase family protein
trd_1342	1882.28	2166.96	2116.99	2017.81	2075.86	2165.9	2055.41	2086.52	1.01514	#N/A	#N/A	#N/A	#N/A		Tartrate dehydrogenase
trd_1737	567.752	535.78	596.206	532.666	591.453	600.263	566.579	574.794	1.0145	#N/A	#N/A	#N/A	#N/A		Hypothetical protein
trd_A0491	1125.27	1101.01	1204.85	1053.3	1279.56	1145.86	1143.71	1159.57	1.01387	#N/A	#N/A	#N/A	#N/A		Hypothetical protein (plasmid)
trd_0334	3512.64	3790.43	4042.42	3916.75	3978.39	3602.61	3781.83	3832.58	1.01342	#N/A	#N/A	#N/A	#N/A		Peptidase M20
trd_0276	1186.65	1227.95	1160.9	1114.99	1278.5	1229.41	1191.83	1207.63	1.01326	#N/A	#N/A	#N/A	#N/A		Methylated-DNA--[protein]-cysteine S-methyltransferase
trd_0279	420.699	434.094	427.046	386.71	456.984	452.776	427.279	432.157	1.01141	#N/A	#N/A	#N/A	#N/A		Hypothetical protein
trd_0187	8076.4	7524.06	10313.8	7580.72	9457.99	9163.81	8638.08	8734.17	1.01112	#N/A	#N/A	#N/A	#N/A		ABC transporter ATP-binding protein
trd_0170	1654.66	1788.97	1548.97	1539.32	1802.72	1705.9	1664.2	1682.65	1.01108	#N/A	#N/A	#N/A	#N/A		Lipoate-protein ligase B
trd_0414	3513.92	3831.1	4242.26	3638.38	4327.17	3742.88	3862.43	3902.81	1.01045	#N/A	#N/A	#N/A	#N/A		4-hydroxy-tetrahydrodipicolinate synthase
trd_A0728	436.044	436.899	444.459	543.199	432.822	354.795	439.134	443.605	1.01018	#N/A	#N/A	#N/A	#N/A		M23 family peptidase
trd_0445	248.072	215.294	223.059	243.763	234.27	214.527	228.808	230.853	1.00894	#N/A	#N/A	#N/A	#N/A		DUF2905 domain-containing protein
trd_0735	673.885	629.751	660.884	701.194	658.687	620.891	654.84	660.257	1.00827	#N/A	#N/A	#N/A	#N/A		Hypothetical protein
trd_1130	49.8701	43.4795	52.2405	43.6365	54.628	48.4749	48.53	48.9131	1.00789	#N/A	#N/A	#N/A	#N/A		Hypothetical protein
trd_A0570	3283.75	3098.97	3270.42	3197.5	3274.53	3257.1	3217.71	3243.04	1.00787	#N/A	#N/A	#N/A	#N/A		Sensor histidine kinase
trd_A0628	3425.69	3551.99	3443.73	3657.94	3523.5	3317.95	3473.81	3499.8	1.00748	#N/A	#N/A	#N/A	#N/A		Formate dehydrogenase
trd_1759	16554.3	18158.3	18295	15703.1	18352.9	19342.5	17669.2	17799.5	1.00738	#N/A	#N/A	#N/A	#N/A		DNA polymerase III subunit gamma/tau
trd_1740	10426.7	11070.4	12776.5	11199.5	11631.6	11657.7	11424.6	11496.3	1.00628	#N/A	#N/A	#N/A	#N/A	uvrA	Excinuclease ABC subunit UvrA
trd_A0758	80.5594	78.5436	89.5552	78.2448	89.2957	82.5104	82.8861	83.3503	1.0056	#N/A	#N/A	#N/A	#N/A		Hypothetical protein (plasmid)
trd_A0935	2524.19	2478.33	2394.77	2554.99	2403.63	2478.41	2465.77	2479.01	1.00537	#N/A	#N/A	#N/A	#N/A		3,4-dihydro-3-dioxygenase
trd_A0733	308.172	323.992	315.102	322.007	329.869	300.132	315.755	317.336	1.00501	#N/A	#N/A	#N/A	#N/A		Hypothetical protein (plasmid)
trd_1032	2866.89	2556.17	2504.23	2639.26	2808.09	2498	2642.43	2648.45	1.00228	#N/A	#N/A	#N/A	#N/A		RluA family pseudouridine synthase
trd_A0815	1655.94	1714.63	1641.02	1874.87	1624.13	1521.29	1670.53	1673.43	1.00173	#N/A	#N/A	#N/A	#N/A		NUDIX domain-containing protein
trd_A0153	11598	11289.9	11081.6	10379.5	12007.7	11620.6	11323.2	11335.9	1.00112	#N/A	#N/A	#N/A	#N/A		Transcriptional regulator, GntR family (plasmid)
trd_1925	2653.34	2561.78	2441.21	2545.96	2544.4	2567.11	2552.11	2552.49	1.00015	#N/A	#N/A	#N/A	#N/A	minD	Septum site-determining protein MinD
trd_1798	482.077	542.091	586.255	598.874	545.229	466.184	536.808	536.762	0.999915	#N/A	#N/A	#N/A	#N/A	queC	7-cyano-7-deazaguanine synthase QueC
trd_1422	15509.6	13881.2	16527.9	17466.6	15273.8	13152.2	15306.2	15297.5	0.999431	#N/A	#N/A	#N/A	#N/A		4Fe-4S dicluster domain-containing protein
trd_A0926	1400.2	1395.55	1311.82	1605.52	1222.83	1275.82	1369.19	1368.06	0.999172	#N/A	#N/A	#N/A	#N/A		3-(cis-5,6-dihydro-3-dien-1-yl)propanoate dehydrogenase
trd_1128	2996.04	2927.15	3231.45	3107.22	2991.93	3045.67	3051.55	3048.27	0.998927	#N/A	#N/A	#N/A	#N/A		CDP-alcohol phosphatidyltransferase
trd_0876	9993.2	8763.92	8675.25	9425.49	9017.82	8941.03	9144.12	9128.11	0.998249	#N/A	#N/A	#N/A	#N/A		ABC transporter permease
trd_0705	11809	10984.9	10442.3	11304.9	10690.3	11138.9	11078.7	11044.7	0.996927	#N/A	#N/A	#N/A	#N/A		Sodium-translocating pyrophosphatase
trd_1827	10222.1	10023.4	9629.67	9086.93	9668.1	10987.3	9958.4	9914.11	0.995553	#N/A	#N/A	#N/A	#N/A	phoU	Phosphate transport system regulatory protein PhoU
trd_0021	1838.8	1732.17	1699.89	1710.85	1770.16	1759.53	1756.95	1746.85	0.994249	#N/A	#N/A	#N/A	#N/A	cas4	CRISPR-associated protein Cas4
trd_A0783	2171.27	2293.89	2346.68	2067.47	2353.21	2349.48	2270.61	2256.72	0.993881	#N/A	#N/A	#N/A	#N/A		DUF2520 domain-containing protein
trd_1663	1618.86	1640.3	1562.24	1796.62	1495.97	1498.6	1607.13	1597.06	0.993733	#N/A	#N/A	#N/A	#N/A		Hydrolase, HAD superfamily
trd_0649	10843.5	8900.67	8817.87	9008.68	9235.28	10123	9520.7	9455.65	0.993168	#N/A	#N/A	#N/A	#N/A	secF	Protein translocase subunit SecF
trd_1710	177.742	192.853	200.67	161.004	217.461	188.743	190.422	189.069	0.992898	#N/A	#N/A	#N/A	#N/A		Hypothetical protein
trd_A0567	5699.26	5563.97	5534.18	6166.29	5087.76	5413.71	5599.14	5555.92	0.992282	#N/A	#N/A	#N/A	#N/A		S9 family peptidase
trd_1185	7561.07	7672.73	7226.61	7442.28	7479.83	7354.77	7486.8	7425.63	0.991829	#N/A	#N/A	#N/A	#N/A		DNA-binding response regulator
trd_1320	3810.59	3364.75	3425.49	3706.09	3406.9	3399.43	3533.61	3504.14	0.99166	#N/A	#N/A	#N/A	#N/A		Hypothetical protein
trd_0457	3667.37	3477.66	3328.47	3552.61	3298.69	3527.32	3491.17	3459.54	0.990942	#N/A	#N/A	#N/A	#N/A		Redox-sensing transcriptional repressor Rex
trd_A0931	3577.86	3150.16	3052.34	3576.69	3013.99	3086.92	3260.12	3225.87	0.989494	#N/A	#N/A	#N/A	#N/A		Pyoverdine biosynthesis protein PvcC
trd_1122	7937.02	7877.5	7375.87	7075.13	7575.43	8288.17	7730.13	7646.25	0.989149	#N/A	#N/A	#N/A	#N/A		Glutamyl-tRNA reductase
trd_1184	18840.7	19898.2	18834	18145.3	19720.7	19069.2	19190.9	18978.4	0.988925	#N/A	#N/A	#N/A	#N/A		GMP synthase (glutamine-hydrolyzing)
trd_1321	2652.07	2368.23	2225.61	2378.94	2424.64	2360.83	2415.3	2388.14	0.988753	#N/A	#N/A	#N/A	#N/A		MOSC domain-containing protein
trd_1387	2075.36	2196.42	2265.42	2192.36	2137.85	2121.55	2179.06	2150.58	0.98693	#N/A	#N/A	#N/A	#N/A		2-hydroxypenta-2,4-dienoate hydratase
trd_1859	3926.95	4467.87	4259.68	4240.27	4379.69	3868.71	4218.17	4162.89	0.986896	#N/A	#N/A	#N/A	#N/A		MFS transporter
trd_A0693	2302.97	2496.56	2428.77	2232.99	2212.43	2686.75	2409.44	2377.39	0.986699	#N/A	#N/A	#N/A	#N/A		Uracil phosphoribosyltransferase
trd_0297	1122.72	1248.28	1094.56	1154.11	1115.67	1148.96	1155.19	1139.58	0.986489	#N/A	#N/A	#N/A	#N/A		NAD(P)-dependent oxidoreductase
trd_0665	8319.35	7520.55	7172.71	7296.33	7586.99	7808.58	7670.87	7563.96	0.986063	#N/A	#N/A	#N/A	#N/A		DUF4013 domain-containing protein
trd_A0729	627.852	670.426	691.565	731.288	636.626	593.044	663.281	653.653	0.985484	#N/A	#N/A	#N/A	#N/A		MFS transporter
trd_A0305	1186.65	1112.23	1168.36	1208.28	1063.14	1144.83	1155.75	1138.75	0.985293	#N/A	#N/A	#N/A	#N/A	menA	1,4-dihydroxy-2-naphthoate polyprenyltransferase
trd_0130	5584.17	4586.39	5263.86	5422.97	4704.31	5078.52	5144.8	5068.6	0.985188	#N/A	#N/A	#N/A	#N/A		NADP oxidoreductase coenzyme F420-dependent family
trd_1280	7392.28	7018.43	6812.83	6820.84	7106.89	6970.07	7074.51	6965.93	0.984652	#N/A	#N/A	#N/A	#N/A		ABC transporter permease
trd_0373	12300	11960.4	12274.9	13653.7	11226.1	11009	12178.4	11962.9	0.982304	#N/A	#N/A	#N/A	#N/A		Halocyanin precursor-like protein
trd_0091	3654.58	3986.09	4248.07	3793.37	3732.56	4150.27	3962.91	3892.07	0.982123	#N/A	#N/A	#N/A	#N/A		Peptide chain release factor 1
trd_A0129	312.008	388.51	394.706	340.064	349.829	384.705	365.075	358.199	0.981167	#N/A	#N/A	#N/A	#N/A		Hypothetical protein (plasmid)
trd_A0229	571.588	516.845	525.722	571.789	512.663	498.157	538.052	527.536	0.980456	#N/A	#N/A	#N/A	#N/A		NAD(P)-dependent oxidoreductase
trd_0285	3828.49	4570.96	4518.39	3755.75	4450.08	4453.5	4305.95	4219.78	0.979988	#N/A	#N/A	#N/A	#N/A		Enoyl-CoA hydratase/isomerase family protein
trd_1062	1022.98	1070.16	974.328	1006.65	1033.73	963.309	1022.49	1001.23	0.97921	#N/A	#N/A	#N/A	#N/A		Type III pantothenate kinase
trd_A0176	1951.33	1624.17	1746.33	1718.38	1768.06	1716.22	1773.94	1734.22	0.977606	#N/A	#N/A	#N/A	#N/A		Bifunctional 2-methylcitrate dehydratase/aconitate hydratase
trd_1379	3655.86	3368.96	3527.48	3886.66	3267.17	3161.18	3517.43	3438.34	0.977513	#N/A	#N/A	#N/A	#N/A	crcB	Fluoride efflux transporter CrcB
trd_0778	6694.1	6902.72	7705.9	7145.86	6974.52	6686.44	7100.91	6935.61	0.976721	#N/A	#N/A	#N/A	#N/A		Type I glyceraldehyde-3-phosphate dehydrogenase
trd_0636	2672.52	2636.12	2537.4	2673.87	2493.98	2488.72	2615.35	2552.19	0.97585	#N/A	#N/A	#N/A	#N/A	ruvA	Holliday junction branch migration protein RuvA
trd_1154	6616.1	6755.45	6617.97	6732.06	6284.32	6482.22	6663.17	6499.53	0.975442	#N/A	#N/A	#N/A	#N/A		Hypothetical protein
trd_1557	18289.5	19209.5	18209.6	18554.5	17970.5	17787.2	18569.5	18104.1	0.974934	#N/A	#N/A	#N/A	#N/A		Type I glutamate-ammonia ligase
trd_1487	657.262	643.076	752.098	647.024	651.334	694.119	684.145	664.159	0.970786	#N/A	#N/A	#N/A	#N/A		MFS transporter
trd_A0645	1140.62	1039.3	1209.82	862.197	1085.21	1342.86	1129.91	1096.75	0.970652	#N/A	#N/A	#N/A	#N/A	flgB	Flagellar basal body rod protein FlgB
trd_A0334	1961.56	1684.48	1725.6	1787.59	1703.97	1715.19	1790.54	1735.58	0.969305	#N/A	#N/A	#N/A	#N/A		Enoyl-CoA hydratase/isomerase family protein
trd_1447	377.222	437.6	459.385	379.186	380.295	475.466	424.736	411.649	0.969188	#N/A	#N/A	#N/A	#N/A		Hypothetical protein
trd_0960	4062.49	4237.85	4809.45	4417.82	4193.75	4091.49	4369.93	4234.35	0.968975	#N/A	#N/A	#N/A	#N/A		30S ribosomal protein S13
trd_A0456	494.865	538.585	560.549	534.171	512.663	497.125	531.333	514.653	0.968607	#N/A	#N/A	#N/A	#N/A		Cytochrome c oxidase assembly protein
trd_A0933	864.415	825.409	836.678	871.226	786.853	787.974	842.167	815.351	0.968158	#N/A	#N/A	#N/A	#N/A		Cupin domain-containing protein
trd_0038	28.1318	30.1551	34.827	42.1318	29.4151	18.5648	31.038	30.0372	0.967757	#N/A	#N/A	#N/A	#N/A		Hypothetical protein
trd_A0340	3604.71	3118.6	3367.44	3539.07	3303.94	2912.62	3363.59	3251.88	0.966789	#N/A	#N/A	#N/A	#N/A		3-phenylpropionate dioxygenase subunit beta (Digoxigenin subunit beta)
trd_1556	2343.89	2834.58	2694.12	2675.37	2363.71	2570.2	2624.2	2536.43	0.966553	#N/A	#N/A	#N/A	#N/A		Hypothetical protein
trd_0720	966.712	953.042	967.694	898.31	954.939	937.525	962.483	930.258	0.966519	#N/A	#N/A	#N/A	#N/A		Hypothetical protein
trd_1957	4487.03	3801.65	4033.3	4103.34	3766.18	4016.19	4107.33	3961.9	0.964594	#N/A	#N/A	#N/A	#N/A		2-dehydro-3-deoxy-6-phosphogalactonate aldolase
trd_A0180	4054.82	3890.71	3759.66	3364.53	4047.72	3873.86	3901.73	3762.04	0.964197	#N/A	#N/A	#N/A	#N/A		Hypothetical protein (plasmid)
trd_0430	3155.88	3070.91	2999.27	2901.08	3035	2959.03	3075.36	2965.04	0.964128	#N/A	#N/A	#N/A	#N/A		Hypothetical protein
trd_0716	7192.8	6978.46	7188.47	6604.16	7030.2	6957.69	7119.91	6864.02	0.96406	#N/A	#N/A	#N/A	#N/A	queA	tRNA preQ1(34) S-adenosylmethionine ribosyltransferase-isomerase QueA
trd_A0771	393.846	377.29	451.093	434.86	377.143	365.109	407.41	392.371	0.963087	#N/A	#N/A	#N/A	#N/A		Biotin carboxyl carrier domain-containing protein
trd_A0042	1666.17	1967.1	1844.17	1820.7	1572.66	1880.21	1825.81	1757.85	0.962777	#N/A	#N/A	#N/A	#N/A		Hypothetical protein
trd_A0826	4838.68	5573.09	5962.89	4947.48	5197.01	5598.33	5458.22	5247.61	0.961414	#N/A	#N/A	#N/A	#N/A		Enoyl-CoA hydratase
trd_1803	5022.81	5315.72	5829.38	5254.44	5140.28	5145.56	5389.3	5180.09	0.96118	#N/A	#N/A	#N/A	#N/A		Succinate--CoA ligase subunit alpha
trd_A0014	5568.83	6599.07	6401.54	5391.37	6059.5	6394.56	6189.81	5948.48	0.961011	#N/A	#N/A	#N/A	#N/A		NAD(P)-dependent oxidoreductase
trd_A0724	51.1488	54.7	72.1417	48.1506	65.1334	57.7573	59.3302	57.0138	0.960957	#N/A	#N/A	#N/A	#N/A		Hypothetical protein (plasmid)
trd_1175	3978.1	4169.12	4005.11	3782.83	3994.15	3886.24	4050.78	3887.74	0.959752	#N/A	#N/A	#N/A	#N/A		Hypothetical protein
trd_0542	2366.91	2298.1	2538.23	2526.4	2234.49	2151.46	2401.08	2304.12	0.959618	#N/A	#N/A	#N/A	#N/A		Spore coat protein
trd_0098	7761.83	8883.84	9020.2	8364.67	8163.73	8098.4	8555.29	8208.93	0.959515	#N/A	#N/A	#N/A	#N/A		Hypothetical protein
trd_1658	5818.18	6033.83	6042.49	5860.84	5527.93	5773.67	5964.83	5720.81	0.95909	#N/A	#N/A	#N/A	#N/A		CAP domain-containing protein
trd_0958	11064.8	10923.9	10787.3	11608.8	9831.99	9977.57	10925.3	10472.8	0.958582	#N/A	#N/A	#N/A	#N/A		30S ribosomal protein S4
trd_A0145	437.322	478.976	408.803	343.073	492.702	434.211	441.7	423.329	0.958408	#N/A	#N/A	#N/A	#N/A		Hypothetical protein (plasmid)
trd_1506	3106.01	3122.11	3295.3	3012.42	3196.79	2914.68	3174.47	3041.3	0.958048	#N/A	#N/A	#N/A	#N/A		MBL fold hydrolase
trd_A0879	8402.47	8758.31	8521.01	7395.64	8188.94	9004.98	8560.6	8196.52	0.957471	#N/A	#N/A	#N/A	#N/A		Uroporphyrinogen decarboxylase
trd_1450	1237.8	1395.55	1448.64	1247.4	1300.57	1360.39	1360.66	1302.79	0.957464	#N/A	#N/A	#N/A	#N/A		FAD-binding oxidoreductase
trd_A0751	3067.65	3120.71	3259.64	2768.66	2949.91	3323.11	3149.33	3013.89	0.956994	#N/A	#N/A	#N/A	#N/A		Class F sortase
trd_1397	4054.82	4000.81	3776.25	3557.13	3759.88	3998.66	3943.96	3771.89	0.956371	#N/A	#N/A	#N/A	#N/A		ABC transporter substrate-binding protein
trd_1274	1214.78	1281.94	1335.04	1209.78	1183.96	1264.47	1277.25	1219.4	0.954707	#N/A	#N/A	#N/A	#N/A		Sensor histidine kinase
trd_1497	2354.12	2342.28	2152.64	2019.32	2368.96	2150.43	2283.02	2179.57	0.954689	#N/A	#N/A	#N/A	#N/A		Hypothetical protein
trd_0225	1320.92	1307.89	1331.72	1057.81	1265.9	1446	1320.18	1256.57	0.951818	#N/A	#N/A	#N/A	#N/A		GlsB/YeaQ/YmgE family stress response membrane protein
trd_0056	4095.74	4744.17	4394.84	3910.73	4000.45	4675.25	4411.58	4195.48	0.951014	#N/A	#N/A	#N/A	#N/A		16S rRNA methyltransferase
trd_0989	15415	18058	17197.1	17674.3	15349.4	15133.4	16890	16052.4	0.950406	#N/A	#N/A	#N/A	#N/A		30S ribosomal protein S12
trd_0866	6665.97	6009.99	5980.3	5770.55	5998.57	5930.44	6218.75	5899.85	0.94872	#N/A	#N/A	#N/A	#N/A		Hypothetical protein
trd_1702	39.6403	34.3628	45.6068	54.1695	28.3645	30.9414	39.87	37.8251	0.948712	#N/A	#N/A	#N/A	#N/A		Hypothetical protein
trd_A0255	728.87	800.163	762.049	767.401	735.377	670.397	763.694	724.392	0.948536	#N/A	#N/A	#N/A	#N/A		Bifunctional folylpolyglutamate synthase/dihydrofolate synthase
trd_1646	143.217	147.269	145.942	132.414	147.075	134.079	145.476	137.856	0.947623	#N/A	#N/A	#N/A	#N/A		Hypothetical protein
trd_0387	6485.67	7127.13	6909.02	5797.64	6529.09	7119.62	6840.61	6482.12	0.947594	#N/A	#N/A	#N/A	#N/A		Amidohydrolase
trd_1612	1402.76	1476.2	1319.28	1337.68	1292.16	1345.95	1399.41	1325.27	0.947016	#N/A	#N/A	#N/A	#N/A		D-cysteine desulfhydrase family protein
trd_A0648	4310.57	4307.98	4012.57	3812.93	3692.64	4440.09	4210.37	3981.89	0.945733	#N/A	#N/A	#N/A	#N/A	fliL	FliI/YscN family ATPase
trd_A0422	2366.91	2439.76	2412.19	2127.66	2345.85	2351.55	2406.29	2275.02	0.945448	#N/A	#N/A	#N/A	#N/A		Hypothetical protein (plasmid)
trd_1104	13092.8	12109	12094.1	12260.4	12007.7	10990.4	12432	11752.8	0.945368	#N/A	#N/A	#N/A	#N/A		Hypothetical protein
trd_1962	776.183	805.072	866.53	737.307	778.449	797.257	815.928	771.004	0.944941	#N/A	#N/A	#N/A	#N/A		DUF3006 domain-containing protein
trd_0411	2442.36	2725.18	2598.76	2430.1	2484.52	2416.52	2588.77	2443.72	0.94397	#N/A	#N/A	#N/A	#N/A		Hypothetical protein
trd_A0485	4421.81	4647.4	4328.5	3746.72	4431.17	4464.84	4465.9	4214.25	0.943649	#N/A	#N/A	#N/A	#N/A		Cation:proton antiporter
trd_A0632	20.4595	18.9346	32.3394	40.6271	12.6065	14.4393	23.9112	22.5576	0.943393	#N/A	#N/A	#N/A	#N/A		Hypothetical protein (plasmid)
trd_A0571	24.2957	9.11667	11.609	22.5706	14.7075	5.1569	15.0071	14.145	0.942554	#N/A	#N/A	#N/A	#N/A		Hypothetical protein (plasmid)
trd_0004	2747.97	3170.5	2914.69	2375.93	2800.73	3148.8	2944.39	2775.16	0.942525	#N/A	#N/A	#N/A	#N/A		Hypothetical protein
trd_A0342	14030.1	12054.3	12031.9	12535.7	12864.9	10474.7	12705.5	11958.4	0.941205	#N/A	#N/A	#N/A	#N/A		Aldolase
trd_A0932	1526.79	1472.69	1374.84	1474.61	1301.62	1340.79	1458.11	1372.34	0.94118	#N/A	#N/A	#N/A	#N/A		KR domain-containing protein
trd_0881	7777.18	7246.35	6721.62	7407.67	6491.28	6558.55	7248.38	6819.17	0.940785	#N/A	#N/A	#N/A	#N/A		Polyamine ABC transporter ATP-binding protein
trd_A0697	1056.22	1083.48	1129.39	878.749	1090.46	1103.58	1089.7	1024.26	0.93995	#N/A	#N/A	#N/A	#N/A		Hypothetical protein (plasmid)
trd_A0133	6345.01	6667.79	6341.01	6227.98	5976.51	5986.13	6451.27	6063.54	0.939899	#N/A	#N/A	#N/A	#N/A		Hypothetical protein (plasmid)
trd_A0675	708.411	744.762	779.462	645.519	718.568	734.343	744.212	699.477	0.93989	#N/A	#N/A	#N/A	#N/A		Methionine gamma-lyase
trd_A0273	1404.03	1460.07	1432.88	1268.47	1311.07	1456.31	1432.33	1345.28	0.939227	#N/A	#N/A	#N/A	#N/A		Hypothetical protein (plasmid)
trd_1662	4153.28	4373.9	4225.68	3940.83	4130.72	3904.81	4250.95	3992.12	0.939111	#N/A	#N/A	#N/A	#N/A		4-hydroxy-3-methylbut-2-enyl diphosphate reductase
trd_1413	2909.09	2878.06	3078.88	2573.05	2845.91	2893.02	2955.34	2770.66	0.937509	#N/A	#N/A	#N/A	#N/A		ATP-binding protein
trd_A0872	1698.14	1783.36	2114.5	1734.93	1779.61	1729.62	1865.33	1748.05	0.937127	#N/A	#N/A	#N/A	#N/A		Prepilin peptidase
trd_1076	624.015	589.077	674.981	653.043	576.745	538.38	629.358	589.39	0.936494	#N/A	#N/A	#N/A	#N/A		Helix-turn-helix domain transcriptional regulatory protein
trd_1761	4336.14	4471.38	4185.05	3606.78	4156.98	4390.59	4330.85	4051.45	0.935485	#N/A	#N/A	#N/A	#N/A		CoA transferase
trd_1373	7608.38	7366.97	7088.13	6580.09	7314.9	6726.66	7354.49	6873.88	0.93465	#N/A	#N/A	#N/A	#N/A		Penicillin-binding protein 2
trd_0880	5981.85	5505.77	5064.85	5076.88	5148.69	5237.35	5517.49	5154.31	0.934176	#N/A	#N/A	#N/A	#N/A		FAD-binding oxidoreductase
trd_1132	20198.7	23229.3	22635.1	20960.6	19641.9	21080.4	22021	20561	0.933697	#N/A	#N/A	#N/A	#N/A		YebC/PmpR family DNA-binding transcriptional regulator
trd_1100	2283.79	2178.18	2092.94	2085.52	2074.81	1954.47	2184.97	2038.27	0.932858	#N/A	#N/A	#N/A	#N/A		FesM
trd_0795	0	1.40256	0.829215	0	1.05054	1.03138	0.743926	0.693973	0.932851	#N/A	#N/A	#N/A	#N/A		tRNA-Asn
trd_A0088	823.496	819.098	770.341	720.755	767.943	762.19	804.311	750.296	0.932843	#N/A	#N/A	#N/A	#N/A		Hypothetical protein (plasmid)
trd_A0568	567.752	577.155	654.251	732.793	464.338	479.592	599.719	558.907	0.931948	#N/A	#N/A	#N/A	#N/A		Nucleotidyltransferase family protein
trd_A0780	4203.15	3591.27	3743.91	3721.14	3390.09	3624.27	3846.11	3578.5	0.930421	#N/A	#N/A	#N/A	#N/A		Hypothetical protein (plasmid)
trd_A0655	647.032	637.466	758.732	665.081	671.294	564.165	681.077	633.513	0.930164	#N/A	#N/A	#N/A	#N/A		Hypothetical protein (plasmid)
trd_A0886	190.529	166.905	168.331	204.64	146.025	138.205	175.255	162.957	0.929826	#N/A	#N/A	#N/A	#N/A		Copper chaperone
trd_1677	4992.12	5317.12	5350.92	4378.7	4981.65	5197.12	5220.06	4852.49	0.929586	#N/A	#N/A	#N/A	#N/A		Putative chaperonin groEL
trd_0733	388.731	418.665	404.657	400.252	355.082	371.297	404.018	375.544	0.929523	#N/A	#N/A	#N/A	#N/A		5,10-methylene-tetrahydrofolate dehydrogenase
trd_1932	2506.29	2378.05	2362.43	2272.11	2210.33	2244.28	2415.59	2242.24	0.928237	#N/A	#N/A	#N/A	#N/A	malQ	Putative dusion of 4-alpha glucanotransferase and maltooligosyltrehalose synthase
trd_0309	6572.62	7315.07	6864.24	5669.74	6578.47	7008.23	6917.31	6418.81	0.927934	#N/A	#N/A	#N/A	#N/A	gatA	Biuret hydrolase
trd_A0734	264.695	262.981	242.96	273.857	241.624	198.025	256.879	237.835	0.925866	#N/A	#N/A	#N/A	#N/A		Hypothetical protein (plasmid)
trd_1802	4258.14	4183.15	3968.62	3700.08	3820.81	3956.37	4136.64	3825.75	0.924846	#N/A	#N/A	#N/A	#N/A		Class II aldolase and adducin N-terminal domain protein
trd_A0107	18375.2	16173.7	17842.2	15685.1	16949.4	15805.9	17463.7	16146.8	0.924591	#N/A	#N/A	#N/A	#N/A		PglZ domain family (plasmid)
trd_A0004	5323.31	5261.72	5344.29	5200.27	4986.9	4540.14	5309.77	4909.1	0.924541	#N/A	#N/A	#N/A	#N/A	perM	Predicted PurR-regulated permease PerM
trd_A0653	2395.04	2577.21	2424.62	2151.73	2190.37	2488.72	2465.63	2276.94	0.923474	#N/A	#N/A	#N/A	#N/A	flgC	Flagellar basal-body rod protein FlgC (plasmid)
trd_A0006	1808.11	1846.48	1927.1	1852.29	1696.62	1601.73	1860.56	1716.88	0.922777	#N/A	#N/A	#N/A	#N/A		Major facilitator superfamily MFS_1 (plasmid)
trd_A0341	11966.3	10320.1	11367.7	10870	11126.2	9035.92	11218	10344.1	0.922094	#N/A	#N/A	#N/A	#N/A		3-phenylpropionate dioxygenase subunit alpha (plasmid)
trd_A0785	1652.11	1573.68	1664.23	1254.93	1559	1693.53	1630.01	1502.48	0.921766	#N/A	#N/A	#N/A	#N/A		Pantoate-beta alanine ligase (plasmid)
trd_A0774	1309.41	1129.06	1211.48	1279	1099.91	983.937	1216.65	1120.95	0.92134	#N/A	#N/A	#N/A	#N/A		Periplasmic binding protein/Lacl trasncriptional regulator (plasmid)
trd_0235	9664.57	10041	9845.27	8348.12	9668.1	9204.04	9850.26	9073.42	0.921135	#N/A	#N/A	#N/A	#N/A		3-phosphoshikimate 1-carboxyvinyltransferase
trd_0367	2373.3	2356.31	2314.34	2348.85	2055.9	2083.39	2347.98	2162.71	0.921094	#N/A	#N/A	#N/A	#N/A	thrA	Homoserine dehydrogenase
trd_1767	2906.53	2375.94	2273.71	2154.74	2383.67	2419.62	2518.73	2319.34	0.920839	#N/A	#N/A	#N/A	#N/A	ssuE	Oxidoreductase (NAD[P]H-dependent FMN reductase)
trd_1533	46.0339	48.3885	37.3147	45.1412	43.0721	33.0042	43.9124	40.4058	0.920147	#N/A	#N/A	#N/A	#N/A		Hypothetical protein
trd_0008	40.919	39.2718	44.7776	45.1412	35.7183	34.0355	41.6562	38.2984	0.919393	#N/A	#N/A	#N/A	#N/A		Hypothetical protein
trd_1358	1233.96	1126.26	1164.22	1181.2	982.253	1072.64	1174.81	1078.69	0.918183	#N/A	#N/A	#N/A	#N/A	frnE	Putative frnE protein
trd_1861	1286.39	1410.28	1359.08	1199.25	1347.84	1176.8	1351.92	1241.3	0.918176	#N/A	#N/A	#N/A	#N/A	dppB	Dipeptide transport system permease protein dppB
trd_A0162	4310.57	4925.1	4248.07	3763.27	4263.08	4350.36	4494.58	4125.57	0.9179	#N/A	#N/A	#N/A	#N/A		Proline racemase (plasmid)
trd_0697	9488.1	9054.25	8941.43	8596.39	8603.91	8024.14	9161.26	8408.15	0.917794	#N/A	#N/A	#N/A	#N/A	cysS	Cysteinyl-tRNA synthetase
trd_0357	3652.02	3659.29	3902.29	3173.43	3523.5	3585.08	3737.87	3427.34	0.916923	#N/A	#N/A	#N/A	#N/A		S-adenosyl-l-methionine hydroxide
trd_A0745	1134.22	1128.36	1194.07	1161.63	1037.93	966.403	1152.22	1055.32	0.915905	#N/A	#N/A	#N/A	#N/A		Type I phosphodiesterase/nucleotide pyrophosphatase (plasmid)
trd_1272	5277.28	5416.7	5384.92	4888.79	4932.28	4901.12	5359.63	4907.4	0.915622	#N/A	#N/A	#N/A	#N/A		Putative membrane protein
trd_0905	1336.26	1246.88	1183.29	1090.91	1161.9	1192.28	1255.48	1148.36	0.914681	#N/A	#N/A	#N/A	#N/A		Demethylmenaquinone methyltransferase
trd_1039	3856.62	3779.91	3550.7	3226.09	3506.7	3482.97	3729.08	3405.25	0.913163	#N/A	#N/A	#N/A	#N/A	HxlR	Putative transcriptional regulator superfamily
trd_1023	17563.2	17479.5	17417.7	16646.6	15679.3	15529.5	17486.8	15951.8	0.91222	#N/A	#N/A	#N/A	#N/A		ATP-dependent protease La
trd_0731	6714.56	6289.1	6243.16	6375.45	5437.59	5738.6	6415.61	5850.54	0.911924	#N/A	#N/A	#N/A	#N/A		Protein of unknown function (DUF970) superfamily
trd_0963	3764.55	3579.34	4354.21	3758.76	3605.45	3296.29	3899.37	3553.5	0.911301	#N/A	#N/A	#N/A	#N/A		Methionine aminopeptidase, type I
trd_0906	3383.49	3256.75	3316.03	3095.18	2893.18	3082.8	3318.76	3023.72	0.9111	#N/A	#N/A	#N/A	#N/A		Catechol 2,3-dioxygenase
trd_A0772	1065.17	834.526	1068.86	1012.67	860.391	825.104	989.519	899.388	0.908914	#N/A	#N/A	#N/A	#N/A	rbsC	Ribose transport system permease protein RbsC
trd_A0403	921.957	895.537	987.595	976.555	781.6	791.069	935.03	849.741	0.908785	#N/A	#N/A	#N/A	#N/A		Hypothetical protein (plasmid)
trd_1907	2558.72	2565.99	2360.78	2220.95	2157.81	2423.74	2495.16	2267.5	0.908758	#N/A	#N/A	#N/A	#N/A	morA	Developmental regulator MorA
trd_0738	19854.7	18531.4	17952.5	18137.7	16213	16801.2	18779.5	17050.6	0.907937	#N/A	#N/A	#N/A	#N/A	dnaE	DNA polymerase III alpha subunit
trd_1147	3705.73	3498.7	3556.5	3418.7	3218.85	3127.14	3586.98	3254.9	0.90742	#N/A	#N/A	#N/A	#N/A		Protein of unknown function (DUF240) superfamily
trd_1959	2038.28	1889.25	1958.61	1784.58	1823.73	1730.66	1962.05	1779.66	0.907042	#N/A	#N/A	#N/A	#N/A		Putative lipoprotein
trd_A0007	1379.74	1610.14	1659.26	1433.99	1409.82	1370.7	1549.71	1404.84	0.906514	#N/A	#N/A	#N/A	#N/A		Pyridoxamine 5'-phosphate oxidase (plasmid)
trd_0628	22912.1	19945.9	22568.7	23693.1	17469.4	18093.5	21808.9	19752	0.905685	#N/A	#N/A	#N/A	#N/A		Hypothetical protein
trd_A0317	1031.93	990.21	1057.25	979.565	917.12	892.144	1026.46	929.609	0.905644	#N/A	#N/A	#N/A	#N/A		D,D carboxypeptidase (plasmid)
trd_1645	34.5254	45.5833	45.6068	34.6083	43.0721	36.0983	41.9052	37.9262	0.905048	#N/A	#N/A	#N/A	#N/A		Hypothetical protein
trd_0635	4487.03	4208.39	4237.29	3964.9	3932.16	3801.67	4310.9	3899.58	0.904585	#N/A	#N/A	#N/A	#N/A		Amidohydrolase family
trd_1193	1662.34	1917.31	1781.98	1602.51	1675.61	1569.76	1787.21	1615.96	0.904182	#N/A	#N/A	#N/A	#N/A		Hypothetical protein (TIGR00259)
trd_A0101	372.108	311.369	299.347	287.399	329.869	271.253	327.608	296.174	0.90405	#N/A	#N/A	#N/A	#N/A		Hypothetical protein (plasmid)
trd_0448	1368.23	1220.93	1302.7	1221.82	1170.3	1124.2	1297.29	1172.11	0.903508	#N/A	#N/A	#N/A	#N/A		Alcohol dehydrogenase, class III
trd_1258	7200.47	7536.68	7486.98	6596.64	6719.24	6760.7	7408.04	6692.19	0.903368	#N/A	#N/A	#N/A	#N/A		Glycogen synthase
trd_A0114	2029.33	1828.24	2057.28	1748.47	1779.61	1812.13	1971.62	1780.07	0.902848	#N/A	#N/A	#N/A	#N/A	cmr3	CRISPR-associate protein, Cmr3 family (plasmid)
trd_A0858	204.595	204.073	205.645	267.838	151.277	135.111	204.771	184.742	0.902188	#N/A	#N/A	#N/A	#N/A		Hypothetical protein (plasmid)
trd_A0178	305.614	239.137	299.347	255.8	273.14	232.061	281.366	253.667	0.901555	#N/A	#N/A	#N/A	#N/A		Hypothetical protein (plasmid)
trd_1819	9537.97	11358.7	10316.3	9345.74	9515.77	9269.01	10404.3	9376.84	0.901247	#N/A	#N/A	#N/A	#N/A	ftsY	Signal recognition particle-docking protein FtsY
trd_1078	2442.36	2493.06	2402.24	2029.85	2284.92	2290.7	2445.88	2201.82	0.900216	#N/A	#N/A	#N/A	#N/A		Molybdenum cofactor biosynthesis protein C
trd_0921	14628.6	13469.5	13672.9	12331.1	12860.7	12410.6	13923.7	12534.1	0.900202	#N/A	#N/A	#N/A	#N/A		Malate dehydrogenase, NAD-dependent
trd_A0420	1415.54	1370.31	1468.54	1396.37	1316.32	1115.95	1418.13	1276.22	0.899929	#N/A	#N/A	#N/A	#N/A		SelT/SelW/selH (plasmid)
trd_A0622	1074.12	1237.76	1247.14	1131.54	1086.26	982.905	1186.34	1066.9	0.899319	#N/A	#N/A	#N/A	#N/A		Dihydroorotate oxidase (plasmid)
trd_1823	1093.31	1159.22	1223.92	990.097	1160.84	973.623	1158.82	1041.52	0.898781	#N/A	#N/A	#N/A	#N/A		Putative membrane protein
trd_1681	3325.95	3150.86	3129.46	2962.77	2858.51	2806.39	3202.09	2875.89	0.898129	#N/A	#N/A	#N/A	#N/A		Phosphoenolpyruvate synthase
trd_A0627	3099.62	2940.48	3255.5	2908.6	2896.33	2538.23	3098.53	2781.05	0.897539	#N/A	#N/A	#N/A	#N/A		Hypothetical protein (plasmid)
trd_A0132	4865.53	4924.4	4554.88	4432.87	4196.9	4243.1	4781.6	4290.96	0.897388	#N/A	#N/A	#N/A	#N/A		RNA polymerase, sigma-24 subunit, ECF subfamily (plasmid)
trd_1860	1276.16	1597.52	1383.96	1316.62	1303.72	1199.5	1419.21	1273.28	0.897171	#N/A	#N/A	#N/A	#N/A		Inner membrane ABC transporter permease protein yddQ
trd_0990	34856.6	32430.1	31850.1	29120.6	26779.3	32959.8	33045.6	29619.9	0.896333	#N/A	#N/A	#N/A	#N/A		DNA-directed RNA polymerase beta subunit
trd_1800	737.821	783.332	700.687	686.147	651.334	652.864	740.613	663.448	0.895809	#N/A	#N/A	#N/A	#N/A		Hypothetical protein
trd_0837	7483.07	6665.69	6866.73	6008.3	6846.36	5966.53	7005.16	6273.73	0.895587	#N/A	#N/A	#N/A	#N/A		Methylthioadenosine phosphorylase
trd_A0441	788.97	886.421	932.038	747.84	760.59	825.104	869.143	777.844	0.894956	#N/A	#N/A	#N/A	#N/A		Hypothetical protein (plasmid)
trd_0718	9197.83	8160.82	9332.82	7327.93	8534.57	8020.01	8897.16	7960.84	0.894762	#N/A	#N/A	#N/A	#N/A	ruvB	Holliday junction DNA helicase RuvB
trd_1891	1065.17	1131.17	997.546	913.357	993.809	949.901	1064.63	952.356	0.894542	#N/A	#N/A	#N/A	#N/A		Hypothetical protein
trd_0209	1392.53	1573.68	1368.2	1235.36	1328.93	1306.76	1444.8	1290.35	0.893099	#N/A	#N/A	#N/A	#N/A		Orotate phosphoribosyltransferase
trd_0199	5805.39	5880.95	5436.33	4971.55	5061.49	5255.91	5707.56	5096.32	0.892907	#N/A	#N/A	#N/A	#N/A		Putative NAD(+) kinase
trd_0901	1056.22	1194.98	1240.51	1072.86	1027.43	1015.91	1163.9	1038.73	0.892454	#N/A	#N/A	#N/A	#N/A		Putative aminomethyltransferase
trd_0935	413.027	373.082	377.293	302.446	346.678	388.83	387.801	345.985	0.892172	#N/A	#N/A	#N/A	#N/A		Hypothetical protein
trd_A0298	124.036	126.932	112.773	106.834	112.408	105.201	121.247	108.148	0.89196	#N/A	#N/A	#N/A	#N/A		Hypothetical protein (plasmid)
trd_1140	1568.99	1577.88	1502.54	1385.84	1379.36	1379.99	1549.8	1381.73	0.891549	#N/A	#N/A	#N/A	#N/A		Hypothetical protein (TIGR00026)
trd_A0194	2770.99	2629.11	2718.17	2573.05	2406.78	2257.69	2706.09	2412.51	0.891512	#N/A	#N/A	#N/A	#N/A		Nitrous-oxide reductase (plasmid)
trd_0107	921.957	820.5	1077.15	916.367	807.864	784.88	939.869	836.37	0.889879	#N/A	#N/A	#N/A	#N/A		Tryptophan synthase, beta subunit
trd_1672	505.094	462.145	457.727	475.488	409.71	382.642	474.989	422.613	0.889733	#N/A	#N/A	#N/A	#N/A		Oligopeptide ABC transporter, permease protein
trd_A0284	877.202	917.277	885.602	823.075	783.701	777.661	893.36	794.812	0.889689	#N/A	#N/A	#N/A	#N/A		Hypothetical protein (plasmid)
trd_0168	3236.44	3490.98	3036.59	2944.71	2767.12	2972.44	3254.67	2894.76	0.889416	#N/A	#N/A	#N/A	#N/A		Lipoic acid synthetase
trd_1970	4589.33	3854.95	3877.41	3850.55	3862.83	3244.72	4107.23	3652.7	0.889334	#N/A	#N/A	#N/A	#N/A		Hypothetical protein
trd_A0109	11364	11285.7	10845.3	9840.79	9615.58	10309.7	11165	9922.01	0.888671	#N/A	#N/A	#N/A	#N/A		Cysteine desulfurase (plasmid)
trd_1031	1878.44	1786.17	2028.26	1579.94	1797.47	1680.12	1897.62	1685.84	0.888398	#N/A	#N/A	#N/A	#N/A		Putative hydroxypyruvate reductase
trd_0787	502.537	429.185	446.947	454.422	376.093	391.924	459.556	407.48	0.886681	#N/A	#N/A	#N/A	#N/A		Hypothetical protein
trd_1516	2526.75	2583.52	2333.41	2064.46	2291.22	2243.25	2481.23	2199.64	0.886514	#N/A	#N/A	#N/A	#N/A		Acetylglutamate kinase
trd_1689	1291.51	1439.03	1409.67	1256.43	1209.17	1203.62	1380.07	1223.07	0.886242	#N/A	#N/A	#N/A	#N/A		Hypothetical protein
trd_1903	71.6083	73.6346	94.5305	78.2448	64.0828	70.1339	79.9245	70.8205	0.886092	#N/A	#N/A	#N/A	#N/A		Hypothetical protein
trd_0074	6463.93	7185.34	6673.52	5150.61	6137.24	6714.29	6774.26	6000.71	0.885811	#N/A	#N/A	#N/A	#N/A		Amidohydrolase family protein (YtcJ-like)
trd_A0534	27046.2	28785.5	28009.2	26807.9	28978	18355.5	27947	24713.8	0.88431	#N/A	#N/A	#N/A	#N/A		Extracellular solute-binding protein, family 1 (plasmid)
trd_A0288	1804.27	1446.75	1785.3	1437	1631.49	1379.99	1678.77	1482.82	0.883278	#N/A	#N/A	#N/A	#N/A		Uma2 family endonuclease
trd_1969	346.533	245.449	271.983	242.258	262.635	257.845	287.988	254.246	0.882834	#N/A	#N/A	#N/A	#N/A		Hypothetical protein
trd_0473	2382.26	2135.4	2500.08	2169.79	1997.07	2021.51	2339.25	2062.79	0.881817	#N/A	#N/A	#N/A	#N/A		Tellurium resistance terB-like protein
trd_0587	60.0998	35.0641	36.4855	39.1224	34.6678	42.2866	43.8831	38.6922	0.881711	#N/A	#N/A	#N/A	#N/A		tRNA-Thr
trd_A0641	3406.51	2841.6	2907.23	2756.62	2366.86	2947.68	3051.78	2690.39	0.881581	#N/A	#N/A	#N/A	#N/A		Hypothetical protein (plasmid)
trd_A0592	1579.22	1500.74	1430.4	1495.68	1269.05	1209.81	1503.45	1324.85	0.881202	#N/A	#N/A	#N/A	#N/A		Ribose import ATP-binding protein RbsA 1 (plasmid)
trd_1637	2132.9	2512.69	2363.26	1920.01	2148.35	2106.08	2336.29	2058.15	0.880947	#N/A	#N/A	#N/A	#N/A		Hypothetical protein
trd_0554	4506.21	4124.24	4062.32	3492.43	3725.21	3961.53	4230.92	3726.39	0.88075	#N/A	#N/A	#N/A	#N/A		ABC-type multidrug transport system, ATPase component
trd_A0857	3144.37	3303.04	3503.43	3262.21	2813.34	2679.53	3316.95	2918.36	0.879832	#N/A	#N/A	#N/A	#N/A		Creatinine amidohydrolase (plasmid)
trd_0931	6108.45	5352.89	5774.65	5204.78	4911.27	5047.57	5745.33	5054.54	0.879765	#N/A	#N/A	#N/A	#N/A		Acylaminoacyl-peptidase
trd_0207	3836.16	3913.86	4091.35	3372.05	3570.78	3471.63	3947.12	3471.48	0.879498	#N/A	#N/A	#N/A	#N/A		DNA polymerase III, epsilon subunit
trd_A0024	7811.7	7317.18	7856.81	6905.1	6347.35	6959.75	7661.9	6737.4	0.879339	#N/A	#N/A	#N/A	#N/A		Ribose ABC transporter, ATP binding protein (plasmid)
trd_1439	6678.75	7245.65	7087.3	5988.74	6227.59	6250.16	7003.9	6155.5	0.878867	#N/A	#N/A	#N/A	#N/A		Hypothetical protein
trd_A0676	2892.46	3279.2	3076.39	2604.65	2647.36	2875.49	3082.68	2709.16	0.878833	#N/A	#N/A	#N/A	#N/A		TIGR03557 family F420-dependent LLM class oxidoreductase
trd_1532	102.298	100.985	92.0429	105.33	75.6387	78.3849	98.4417	86.4511	0.878195	#N/A	#N/A	#N/A	#N/A		Hypothetical protein
trd_1021	17.9021	11.2205	17.4135	21.0659	10.5054	9.28242	15.512	13.6179	0.877893	#N/A	#N/A	#N/A	#N/A		Hypothetical protein
trd_A0754	7757.99	8305.99	10399.2	5687.79	8973.7	8560.46	8821.06	7740.65	0.87752	#N/A	#N/A	#N/A	#N/A		Alcohol dehydrogenase, propanol preferring (plasmid)
trd_A0455	322.237	368.874	361.538	350.597	304.656	268.159	350.883	307.804	0.877226	#N/A	#N/A	#N/A	#N/A		Formate/nitrate transporter (plasmid)
trd_1509	1701.98	1789.67	2293.61	1500.19	1810.08	1762.63	1928.42	1690.97	0.876867	#N/A	#N/A	#N/A	#N/A	traB	Conjugal trasfer pilus assembly protein TraB
trd_1550	1189.21	1244.78	1334.21	1203.77	1008.52	1089.14	1256.06	1100.47	0.876128	#N/A	#N/A	#N/A	#N/A		Putative membrane protein
trd_0177	4937.14	5087.1	5049.92	4357.63	4199	4631.93	5024.72	4396.19	0.874912	#N/A	#N/A	#N/A	#N/A		O-sialoglycoprotein endopeptidase
trd_A0719	6617.38	6651.66	6497.73	5705.85	5868.31	5713.85	6588.92	5762.67	0.874599	#N/A	#N/A	#N/A	#N/A		ATP-dependent helicase (plasmid)
trd_0708	32423.2	29069.5	28335.1	26645.4	25972.5	25859.8	29942.6	26159.2	0.873644	#N/A	#N/A	#N/A	#N/A		Cytochrome c oxidase subunit I
trd_1375	10766.8	10686.8	10114.8	9196.77	9004.16	9365.96	10522.8	9188.97	0.873243	#N/A	#N/A	#N/A	#N/A		Ribose-phosphate pyrophosphokinase
trd_A0821	7518.87	7726.73	7557.47	6559.02	6652.01	6697.78	7601.02	6636.27	0.873076	#N/A	#N/A	#N/A	#N/A		Capsular exopolysaccharide family protein (plasmid)
trd_1543	6769.54	7214.79	7135.4	6097.07	6237.05	6097.52	7039.91	6143.88	0.872721	#N/A	#N/A	#N/A	#N/A		ABC transporter ATP-binding protein
trd_1214	1300.46	1186.57	1384.79	1104.46	1171.35	1099.45	1290.61	1125.09	0.87175	#N/A	#N/A	#N/A	#N/A		Nudix hydrolase (CODH)
trd_A0793	2320.88	2180.29	2177.52	1892.92	1916.18	2012.22	2226.23	1940.44	0.871628	#N/A	#N/A	#N/A	#N/A		Extracellular ligand-binding receptor (plasmid)
trd_0086	3974.26	4059.72	3871.61	3123.77	3690.54	3562.39	3968.53	3458.9	0.871582	#N/A	#N/A	#N/A	#N/A		Hypothetical protein
trd_1588	317839	340152	323541	296831	286701	271727	327177	285086	0.871351	#N/A	#N/A	#N/A	#N/A		Hypothetical protein
trd_A0929	2732.62	2355.61	2349.17	2365.4	2013.88	2100.92	2479.13	2160.07	0.8713	#N/A	#N/A	#N/A	#N/A		4-hydroxyphenylacetate 3-monooxygenase oxygenase component
trd_0234	7306.61	7805.97	7654.48	6449.18	6571.12	6786.48	7589.02	6602.26	0.869975	#N/A	#N/A	#N/A	#N/A		Chorismate synthase
trd_1926	2655.9	2733.6	2531.59	2303.71	2276.52	2304.1	2640.36	2294.78	0.869113	#N/A	#N/A	#N/A	#N/A	minC	Septum formation inhibitor MinC, C terminal domain
trd_1671	828.611	825.409	893.065	857.683	710.164	644.613	849.028	737.487	0.868624	#N/A	#N/A	#N/A	#N/A		Putative periplasmic dipeptide transport substrate-binding protein
trd_A0814	1608.63	1469.89	1495.07	1495.68	1319.48	1157.21	1524.53	1324.12	0.868544	0.0441565280788995	0.0371562892903443	-0.205247	edgeR, NOISeq		Lipolytic protein G-D-S-L
trd_A0749	6953.68	6923.76	7137.88	6173.81	5627.73	6449.22	7005.11	6083.59	0.868451	0.00632695231637919	0.0050501737769368	-0.203823	DESeq2, edgeR, NOISeq		Hypothetical protein (plasmid)
trd_0434	3196.8	3272.88	2971.91	2574.55	2803.89	2820.82	3147.2	2733.09	0.86842	#N/A	#N/A	#N/A	#N/A		Imidazoleglycerol-phosphate dehydratase
trd_1338	758.281	647.985	693.224	589.845	614.565	612.64	699.83	605.683	0.865472	#N/A	#N/A	#N/A	#N/A		Putative cytochrome c bb3 type heme-binding subunit
trd_0479	694.345	713.204	887.26	749.344	581.998	653.895	764.936	661.746	0.865099	#N/A	#N/A	#N/A	#N/A		Putative integral membrane protein
trd_0186	9917.75	9469.41	10728.4	8113.38	8931.68	9003.95	10038.5	8683	0.864969	0.00908823069301455	0.00733916310377395	-0.20908	DESeq2, edgeR, NOISeq		Putative permease
trd_A0411	676.443	688.659	636.837	531.162	614.565	585.824	667.313	577.183	0.864937	0.0385282179165141	0.0323002228431281	-0.205154	edgeR, NOISeq		Hypothetical protein (plasmid)
trd_1582	4146.89	4941.23	4321.87	3698.57	3766.18	4133.77	4470	3866.17	0.864916	0.0160656270372164	0.0131294376721592	-0.210014	DESeq2, edgeR, NOISeq		Hypothetical protein
trd_1518	4811.82	5023.28	4904.81	4481.02	4124.41	4136.87	4913.3	4247.43	0.864476	0.00307627199004958	0.00239265599226079	-0.21144	DESeq2, edgeR, NOISeq	argC	Putative [LysW]-L-2-aminoadipate 6-phosphate reductase
trd_0912	9997.03	8999.55	9108.1	8087.8	7901.1	8296.42	9368.23	8095.11	0.864102	0.00460072934595259	0.00363249000973273	-0.210416	DESeq2, edgeR, NOISeq		Mannonate dehydratase
trd_0316	2226.25	2373.14	2422.97	2034.36	1996.02	2032.85	2340.79	2021.08	0.863419	0.00418628738965823	0.0032922273967821	-0.213512	DESeq2, edgeR, NOISeq		ZIP zinc transporter family protein
trd_1406	1099.7	1041.4	1001.69	910.348	855.138	944.744	1047.6	903.41	0.862363	0.0165743508893229	0.0135623971970783	-0.212032	edgeR, NOISeq		High-affinity branched-chain amino acid transport ATP-binding proteinlivF
trd_A0157	38.3616	35.0641	42.29	46.6459	26.2635	26.8159	38.5719	33.2418	0.861813	#N/A	#N/A	#N/A	#N/A		Hypothetical protein (plasmid)
trd_A0600	106.134	96.0757	92.0429	96.3013	81.942	75.2908	98.0841	84.5113	0.861621	#N/A	#N/A	#N/A	#N/A		Hypothetical protein (plasmid)
trd_A0573	7012.5	7338.22	7127.93	5444.03	6717.14	6337.83	7159.55	6166.33	0.861274	0.011700145403427	0.00950510254823235	-0.214977	DESeq2, edgeR, NOISeq		Dipeptidase
trd_1453	4066.33	4554.83	4456.2	3659.45	3515.1	4077.05	4359.12	3750.53	0.860387	0.00892288427112155	0.00720254971279178	-0.217635	DESeq2, edgeR, NOISeq	dnaJ	Chaperone protein DnaJ
trd_0796	5485.71	5192.99	5295.37	4502.08	4651.78	4584.48	5324.69	4579.45	0.860041	0.00147682839543659	0.00112359598932836	-0.216987	DESeq2, edgeR, NOISeq		Glyoxylate reductase
trd_1004	2740.3	2703.44	2895.62	2362.39	2512.89	2278.32	2779.79	2384.53	0.857811	0.00380483537498631	0.00298697356540981	-0.221413	DESeq2, edgeR, NOISeq		Uncharacterized protein
trd_1318	925.793	927.796	961.06	818.561	799.46	795.194	938.217	804.405	0.857376	0.00803858590850089	0.00647204943688926	-0.223547	DESeq2, edgeR, NOISeq		Putative cyclase superfamily
trd_0539	8983.01	9156.64	9060.83	7452.82	7543.91	8309.83	9066.83	7768.85	0.856844	0.00242700844188566	0.00187843228662386	-0.222836	DESeq2, edgeR, NOISeq		Aminopyrimidine aminohydrolase
trd_A0856	3100.9	3479.76	3424.66	2870.98	2769.22	2931.18	3335.11	2857.13	0.856683	0.00352823028842961	0.00275761301186364	-0.224747	DESeq2, edgeR, NOISeq	proC	Pyrroline-5-carboxylate reductase
trd_A0861	662.377	610.817	558.891	607.902	507.41	453.807	610.695	523.04	0.856466	#N/A	#N/A	#N/A	#N/A		Glycosyl transferase, group 2 family protein (plasmid)
trd_1618	12511	10055	9699.33	9807.68	9798.37	8011.76	10755.1	9205.94	0.85596	#N/A	#N/A	#N/A	#N/A		Acyl carrier protein
trd_1964	1962.84	2148.03	2081.33	1739.44	1732.34	1827.61	2064.06	1766.46	0.855817	0.00346490573613495	0.00270452143820848	-0.225891	DESeq2, edgeR, NOISeq	pgsA	CDP-diacylglycerol--glycerol-3-phosphate 3-phosphatidyltransferase (PgsA)
trd_A0382	88.2317	82.7513	82.0923	73.7307	79.8409	62.9142	84.3584	72.1619	0.85542	#N/A	#N/A	#N/A	#N/A		Hypothetical protein (plasmid)
trd_0805	3082.99	3096.16	3070.58	2880.01	2674.67	2355.67	3083.25	2636.78	0.855197	0.00775795827283701	0.00622999764381511	-0.227443	DESeq2, edgeR, NOISeq		Putative ATP:corrinoid adenosyltransferase BtuR/CobO/CobP
trd_0686	4458.9	3903.34	3629.47	3480.39	3369.08	3405.62	3997.24	3418.36	0.855181	0.009193822371517	0.00743079793613437	-0.224788	DESeq2, edgeR, NOISeq		Transcriptional regulator
trd_1260	7045.75	7045.08	6490.27	5201.77	6032.19	6362.58	6860.36	5865.52	0.854986	0.00914231085354376	0.00738599983806546	-0.225244	DESeq2, edgeR, NOISeq	accD	Acetyl-coenzyme A carboxylase carboxyl transferase subunit beta
trd_1631	3847.67	4098.29	4003.45	3001.89	3500.39	3703.69	3983.14	3401.99	0.854098	0.00959742645958985	0.00777029438870912	-0.226694	DESeq2, edgeR, NOISeq		Metal-dependent protease
trd_1277	3896.26	4338.83	4122.03	3490.92	3579.18	3484	4119.04	3518.04	0.854091	0.00181370524381394	0.00138868674258098	-0.228598	DESeq2, edgeR, NOISeq	gidB	Ribosomal RNA small subunit methyltransferase G
trd_1139	29899	28350.7	28964.5	23992.6	23694.9	26798.4	29071.4	24828.6	0.854055	0.00382543683931109	0.00300447081633675	-0.22765	DESeq2, edgeR, NOISeq		Acetyl-coenzyme A synthetase
trd_A0901	1310.69	1440.43	1318.45	1167.65	1106.22	1200.53	1356.52	1158.13	0.853749	0.00657741228592322	0.00525919777794484	-0.230234	DESeq2, edgeR, NOISeq		DUF2851 domain-containing protein
trd_1852	8495.82	9003.76	7911.54	7285.79	7031.25	7372.31	8470.37	7229.78	0.853538	0.00232626071555105	0.0017972356930114	-0.228804	DESeq2, edgeR, NOISeq		Glyoxylate reductase
trd_A0339	1332.43	1240.57	1197.39	1114.99	1169.25	933.399	1256.79	1072.55	0.853398	0.0250589557048735	0.0207566912432545	-0.228557	edgeR, NOISeq		Hypothetical protein (plasmid)
trd_A0286	265.974	257.371	277.787	227.211	216.411	239.28	267.044	227.634	0.852422	#N/A	#N/A	#N/A	#N/A		Hypothetical protein (plasmid)
trd_0879	8728.54	7855.06	7480.35	7029.99	6656.21	6818.45	8021.32	6834.89	0.85209	0.00324147287725787	0.00252563359179905	-0.230709	DESeq2, edgeR, NOISeq		Peptidase family M20/M25/M40
trd_A0887	61.3786	63.1154	73.8001	61.693	54.628	52.6004	66.098	56.3071	0.851873	#N/A	#N/A	#N/A	#N/A		Hypothetical protein (plasmid)
trd_A0041	3964.03	4432.8	4515.08	3292.3	3449.97	4240	4303.97	3660.76	0.850553	0.0235124663461201	0.0194675733817651	-0.233455	DESeq2, edgeR, NOISeq		RNA polymerase sigma-D factor (Sigma-28)
trd_A0794	346.533	327.499	409.632	350.597	299.403	271.253	361.221	307.084	0.850128	#N/A	#N/A	#N/A	#N/A		Hypothetical protein (plasmid)
trd_0601	868.251	799.462	767.024	695.175	641.879	730.217	811.579	689.09	0.849074	0.0169328414554017	0.0138733249307497	-0.233395	edgeR, NOISeq		Hypothetical protein
trd_0914	3846.39	3493.09	3508.41	3147.85	2963.57	3083.83	3615.96	3065.08	0.847653	0.00157551263372962	0.00119976732232785	-0.237973	DESeq2, edgeR, NOISeq		Probable Fe(2+)-trafficking protein
trd_A0250	1452.63	1427.11	1425.42	1324.14	1238.58	1081.92	1435.05	1214.88	0.846577	0.00797527673248265	0.00641831720423058	-0.242929	DESeq2, edgeR, NOISeq		ABC transporter substrate-binding protein
trd_0388	4900.06	4942.64	4748.09	3641.39	4329.27	4377.18	4863.59	4115.95	0.846277	0.00435456949468889	0.00343361346794784	-0.239685	DESeq2, edgeR, NOISeq		Amidohydrolase family
trd_0015	78.0019	86.959	69.6541	76.7401	61.9818	59.8201	78.205	66.1806	0.846246	#N/A	#N/A	#N/A	#N/A		Hypothetical protein
trd_A0658	3161	3321.27	3361.64	2613.68	2804.94	2909.52	3281.3	2776.05	0.84602	0.00144603841683327	0.00109916938849632	-0.240928	DESeq2, edgeR, NOISeq		Glucose sorbosone dehydrogenase
trd_0180	6302.81	6559.79	6455.44	5568.92	5385.06	5383.8	6439.35	5445.93	0.845727	0.00029644305070159	0.000217330003941145	-0.242507	DESeq2, edgeR, NOISeq	hisH	Imidazole glycerol phosphate synthase subunit HisH
trd_0472	327.352	321.889	373.976	320.503	276.292	268.159	341.072	288.318	0.845327	0.0438234992588665	0.036860887227084	-0.25126	edgeR, NOISeq		Hypothetical protein
trd_0429	4695.46	4636.88	4584.73	4067.22	3910.1	3785.17	4639.02	3920.83	0.845185	0.00045374951862922	0.000335796632339658	-0.243308	DESeq2, edgeR, NOISeq		Putative UDP-glucuronosyltransferase
trd_1150	4429.49	4524.67	4690.04	3718.13	3772.48	4039.92	4548.07	3843.51	0.845087	0.000752423048814402	0.000561939193244414	-0.242807	DESeq2, edgeR, NOISeq		Transport permease protein
trd_1285	2620.1	2629.81	2802.75	2365.4	2185.12	2253.57	2684.22	2268.03	0.84495	0.00114971009791994	0.000868749444014961	-0.244648	DESeq2, edgeR, NOISeq		Undecaprenyl-phosphate 4-deoxy-4-formamido-L-arabinose transferase
trd_A0087	7601.99	8249.88	7222.46	6354.38	6372.56	6761.73	7691.45	6496.22	0.844604	0.00136805121920074	0.00103846878632995	-0.243865	DESeq2, edgeR, NOISeq		Dehydrogenase/reductase sdr family member 4
trd_0644	7073.88	7104.69	6940.53	6148.23	5763.25	5899.49	7039.7	5936.99	0.843359	0.000265281490217394	0.000193841891951858	-0.246357	DESeq2, edgeR, NOISeq	ilvD	Dihydroxy-acid dehydratase
trd_1981	2429.57	2650.85	2436.23	2055.43	2070.61	2211.28	2505.55	2112.44	0.843105	0.00147045834026698	0.00111824055852078	-0.246692	DESeq2, edgeR, NOISeq		Hypothetical protein
trd_1335	2824.69	2721.68	2583.83	2288.66	2324.84	2232.94	2710.07	2282.15	0.842099	0.000857390110042619	0.000642523221959941	-0.247338	DESeq2, edgeR, NOISeq		Probable membrane transporter protein
trd_0224	3622.61	3911.75	3785.37	2986.84	3145.31	3398.4	3773.24	3176.85	0.841942	0.0014192059030391	0.00107828208970953	-0.248082	DESeq2, edgeR, NOISeq		Putative ABC superfamily (Atp&memb) transport protein
trd_1913	4288.83	5216.84	4935.49	3987.47	3905.9	4210.09	4813.72	4034.49	0.838123	0.0028308767757295	0.00219885340420111	-0.256002	DESeq2, edgeR, NOISeq		Hypothetical protein
trd_1644	340.14	352.745	310.126	349.092	250.028	241.343	334.337	280.154	0.83794	#N/A	#N/A	#N/A	#N/A		Putative phage structural protein
trd_A0885	84.3955	99.5821	128.528	81.2542	100.852	79.4163	104.169	87.174	0.836855	#N/A	#N/A	#N/A	#N/A		Hypothetical protein (plasmid)
trd_0488	1019.14	1058.94	1184.95	984.079	879.3	863.265	1087.67	908.881	0.835619	0.00636773741294024	0.00508493257585778	-0.263968	DESeq2, edgeR, NOISeq		Hypothetical protein
trd_0511	524.275	585.571	554.745	463.45	468.54	458.964	554.864	463.651	0.835613	0.00776755945085651	0.00624039649894011	-0.263478	DESeq2, edgeR, NOISeq		Hypothetical protein
trd_A0454	695.624	718.113	721.417	675.614	581.998	526.004	711.718	594.539	0.835357	0.0131986973542315	0.0107407883280714	-0.266809	DESeq2, edgeR, NOISeq		Heme-copper respiratory oxidase family
trd_0197	3038.24	3097.56	3094.63	2506.84	2573.82	2627.96	3076.81	2569.54	0.835131	0.000218999953207009	0.000159569020941763	-0.259803	DESeq2, edgeR, NOISeq		Putative aldolase
trd_0099	2278.68	2662.07	2530.76	1993.74	2235.55	2003.97	2490.5	2077.75	0.83427	0.00256778397128586	0.00198827716987417	-0.262598	DESeq2, edgeR, NOISeq		Hypothetical protein
trd_A0396	3475.56	3840.22	3666.79	2836.37	3046.56	3261.22	3660.86	3048.05	0.832606	0.00101812413160686	0.00076595868295814	-0.264206	DESeq2, edgeR, NOISeq		Amidinotransferase
trd_0732	3001.16	2590.54	2667.58	2315.74	2287.02	2262.85	2753.09	2288.54	0.831261	0.000989023378392065	0.000743564824460909	-0.265151	DESeq2, edgeR, NOISeq		Uncharacterized protein
trd_A0691	3382.21	3885.1	3814.39	2983.83	3222	2995.13	3693.9	3066.99	0.830284	0.000855649550503019	0.000640922681650583	-0.269408	DESeq2, edgeR, NOISeq		Major facilitator superfamily MFS_1
trd_0211	1639.32	1638.2	1551.46	1409.91	1314.22	1285.1	1609.66	1336.41	0.830245	0.000752423048814402	0.000562038400602797	-0.270139	DESeq2, edgeR, NOISeq		Vacuolar cation/proton exchanger 1a
trd_0306	9819.29	9915.43	9310.43	7874.13	7844.37	8390.28	9681.72	8036.26	0.830045	0.000177204046746051	0.000128502069204907	-0.268708	DESeq2, edgeR, NOISeq	ppdK	Pyruvate, phosphate dikinase
trd_1316	5140.45	4704.2	5343.46	4432.87	4022.51	4139.96	5062.71	4198.45	0.829289	0.000543646708167584	0.00040345397795476	-0.270566	DESeq2, edgeR, NOISeq		Amino acid permease superfamily
trd_A0819	21496.6	21483.8	20785.1	18711	15918.8	18227.6	21255.1	17619.1	0.828935	0.000866045260539579	0.000649608888746718	-0.271001	DESeq2, edgeR, NOISeq		Glycosyl transferase, group 1
trd_0435	5295.18	5535.22	5268	4783.46	4210.56	4342.11	5366.13	4445.38	0.828413	0.000280982962015927	0.000205606778020654	-0.272945	DESeq2, edgeR, NOISeq	hisC	Histidinol-phosphate aminotransferase
trd_1490	889.989	1006.34	930.379	844.141	750.084	746.719	942.236	780.315	0.828152	0.00350363598871986	0.00273717771773649	-0.278511	DESeq2, edgeR, NOISeq		Hypothetical protein
trd_0667	2262.06	2101.04	2064.75	1629.6	1886.77	1805.95	2142.61	1774.1	0.828009	0.00135550758545444	0.00102707030272059	-0.269168	DESeq2, edgeR, NOISeq		Uncharacterized protein
trd_0768	14361.3	13711.5	12897.6	11100.2	10635.6	12175.4	13656.8	11303.8	0.827703	0.000690757514083343	0.000513824125221566	-0.272722	DESeq2, edgeR, NOISeq	tyrS	Tyrosine--tRNA ligase
trd_A0613	2990.93	3026.73	3288.67	2598.63	2533.9	2558.85	3102.11	2563.79	0.826468	0.000204920181424771	0.000149168273290514	-0.275978	DESeq2, edgeR, NOISeq		Peptidase M29 aminopeptidase II
trd_0603	2100.94	1920.11	1900.56	1715.37	1623.08	1555.32	1973.87	1631.26	0.826426	0.000734702509377114	0.000547530115157122	-0.274962	DESeq2, edgeR, NOISeq		Ribonuclease Z
trd_0124	88.2317	89.7641	85.4091	94.7966	63.0323	59.8201	87.8016	72.5496	0.82629	#N/A	#N/A	#N/A	#N/A		CoxG homolog
trd_0807	3602.15	3097.56	3156.82	2407.53	2854.31	2878.58	3285.51	2713.48	0.825891	0.00367803025360036	0.00288106004288598	-0.273426	DESeq2, edgeR, NOISeq	pth	Peptidyl-tRNA hydrolase
trd_A0514	2692.98	2534.43	2621.15	2160.76	2173.56	2147.33	2616.19	2160.55	0.82584	0.000126089613262497	9.03882274373941e-05	-0.275354	DESeq2, edgeR, NOISeq		Hydantoin utilization protein A (ORF2)
trd_A0184	1870.77	1911.7	2089.62	1545.33	1709.23	1593.48	1957.36	1616.01	0.825608	0.000845268348514978	0.000632854080248494	-0.276352	DESeq2, edgeR, NOISeq	mntA	Manganese transport system ATP-binding protein MntA
trd_1275	730.149	845.045	868.188	705.708	597.756	713.715	814.461	672.393	0.825568	0.00975197575338142	0.00789879656037124	-0.282192	DESeq2, edgeR, NOISeq		Hypothetical protein
trd_A0516	4453.78	3875.29	3900.63	3217.06	3370.13	3505.66	4076.56	3364.28	0.825274	0.000699539554446498	0.000520598837680848	-0.275339	DESeq2, edgeR, NOISeq		Tat (Twin-arginine translocation) pathway signal sequence domain protein
trd_0182	6892.3	6589.95	6350.96	5228.86	5301.02	5819.05	6611.07	5449.64	0.824321	0.000188220655438589	0.000136816675812059	-0.278084	DESeq2, edgeR, NOISeq		Hypothetical protein
trd_1330	9706.76	10604.8	10320.4	8247.3	8384.34	8617.18	10210.7	8416.28	0.824264	0.000101804781195312	7.28737582249585e-05	-0.27922	DESeq2, edgeR, NOISeq		Hypothetical protein
trd_A0240	237.842	257.371	254.569	194.107	222.714	201.119	249.927	205.98	0.824161	0.0255231513821098	0.0211500257558916	-0.279066	edgeR, NOISeq		Hypothetical protein (plasmid)
trd_0409	8474.08	9649.64	9688.55	7136.83	6951.41	8828.61	9270.76	7638.95	0.823984	0.00629893354809216	0.00502562887793438	-0.279541	DESeq2, edgeR, NOISeq		Putative SCO1/SenC family protein
trd_0410	10018.8	10477.2	10026.9	7191	8128.01	9802.24	10174.3	8373.75	0.823032	0.00774721367382604	0.00621868761149276	-0.280725	DESeq2, edgeR, NOISeq		Hypothetical protein
trd_1841	598.441	662.01	643.471	577.808	475.894	512.596	634.641	522.099	0.822669	0.00591840996819219	0.00471588084000638	-0.290334	DESeq2, edgeR, NOISeq		Putative transport system permease protein
trd_1642	1.27872	0	0	0	1.05054	0	0.42624	0.350179	0.821554	#N/A	#N/A	#N/A	#N/A		Hypothetical protein
trd_1982	1159.8	1136.08	1094.56	820.066	1033.73	930.305	1130.15	928.033	0.821162	0.00448630939562174	0.00354059723849691	-0.279836	DESeq2, edgeR, NOISeq		Mechanosensitive ion channel
trd_A0607	1710.93	1612.95	1633.55	1449.03	1346.79	1274.79	1652.48	1356.87	0.821113	0.000523413911649087	0.000387895183399341	-0.285619	DESeq2, edgeR, NOISeq		Sensor protein CutS
trd_A0698	88.2317	93.9718	126.041	76.7401	96.6495	79.4163	102.748	84.2686	0.820148	#N/A	#N/A	#N/A	#N/A		Hypothetical protein (plasmid)
trd_A0030	3166.11	2666.98	2791.14	2335.31	2146.25	2570.2	2874.74	2350.58	0.817668	0.00219501435960494	0.00169431707231534	-0.288913	DESeq2, edgeR, NOISeq	fliL	Flagellar basal body-associated protein FliL
trd_1963	1898.9	1920.11	1828.42	1382.83	1566.35	1666.71	1882.48	1538.63	0.817343	0.000931858674039614	0.000699942306218748	-0.288377	DESeq2, edgeR, NOISeq		Hypothetical protein
trd_A0381	190.529	193.554	171.648	210.659	119.761	123.766	185.244	151.395	0.817277	#N/A	#N/A	#N/A	#N/A		Hypothetical protein (plasmid)
trd_0325	25.5744	14.0256	18.2427	15.0471	12.6065	19.5962	19.2809	15.7499	0.816865	#N/A	#N/A	#N/A	#N/A		Hypothetical protein
trd_0550	3072.76	2853.52	2845.04	2363.9	2280.72	2517.6	2923.77	2387.4	0.816549	0.000154267621659206	0.000111068415732485	-0.291245	DESeq2, edgeR, NOISeq		Hypothetical protein
trd_1843	1265.93	1346.46	1277.82	1197.75	1040.03	934.43	1296.74	1057.4	0.815433	0.00280627660461424	0.00217780275096751	-0.299338	DESeq2, edgeR, NOISeq	mviN	Integral membrane protein MviN
trd_1508	3210.87	3175.41	3185.84	2652.8	2658.91	2484.59	3190.71	2598.77	0.814481	3.38134178883445e-05	2.34552057626315e-05	-0.296597	DESeq2, edgeR, NOISeq		Putative membrane transport protein
trd_1780	2907.81	2890.69	2869.08	2506.84	2440.4	2112.27	2889.19	2353.17	0.814473	0.000326317186398762	0.000239909208691924	-0.297467	DESeq2, edgeR, NOISeq	nuoA	NADH-quinone oxidoreductase subunit A
trd_A0289	2744.13	2581.42	2736.41	2214.93	2326.94	2023.57	2687.32	2188.48	0.814372	0.000219929140818181	0.000160322177418861	-0.296156	DESeq2, edgeR, NOISeq		Uma2 family endonuclease
trd_A0820	4026.69	4289.04	4127.83	3527.03	3361.72	3243.69	4147.85	3377.48	0.814272	3.77479849358361e-05	2.63020746541495e-05	-0.297964	DESeq2, edgeR, NOISeq		Lipopolysaccharide biosynthesis protein, putative
trd_1512	12890.8	13532.6	12826.3	10529.9	10764.9	10627.3	13083.2	10640.7	0.813309	1.54527375954344e-05	1.05799636427031e-05	-0.29837	DESeq2, edgeR, NOISeq	valS	Valine--tRNA ligase
trd_A0310	15468.7	15987.8	16309.8	12293.5	13273.5	13214	15922.1	12927	0.811891	2.94338420294209e-05	2.03764915399245e-05	-0.300716	DESeq2, edgeR, NOISeq		Cation-transporting ATPase Pma1
trd_0890	2804.23	2468.51	2382.33	2081.01	1914.08	2217.47	2551.69	2070.85	0.81156	0.000905859320527767	0.000680099988309009	-0.29978	DESeq2, edgeR, NOISeq		Hypothetical protein
trd_A0696	6836.04	6759.66	8182.69	5165.66	6391.47	6104.74	7259.46	5887.29	0.810982	0.00330746837136021	0.00257934449313761	-0.301997	DESeq2, edgeR, NOISeq		Hypothetical protein (plasmid)
trd_A0268	1250.59	1321.92	1388.11	1119.5	1058.94	1033.44	1320.2	1070.63	0.810958	0.000286005525325509	0.000209380992060731	-0.306077	DESeq2, edgeR, NOISeq		ABC transporter substrate-binding protein
trd_1281	27616.5	28047.8	26841.7	21843.8	21073.8	23918.7	27502	22278.8	0.810079	8.23319199053549e-05	5.86497373365249e-05	-0.304001	DESeq2, edgeR, NOISeq		Putative oligopeptide ABC transporter substrate-binding protein
trd_A0115	3121.36	2629.11	2922.15	1959.13	2477.17	2586.7	2890.87	2341	0.80979	0.00693558165200326	0.00555038587034667	-0.301833	DESeq2, edgeR, NOISeq	cmr2	Type III-B CRISPR-associated protein Cas10/Cmr2
trd_0328	235183	220844	207206	166482	182845	187647	221078	178992	0.809631	0.000563396435252688	0.000418695793176712	-0.304815	DESeq2, edgeR, NOISeq		Transcriptional regulator, ArsR family protein
trd_1517	2112.45	2118.57	2052.31	1649.16	1796.42	1635.77	2094.44	1693.78	0.808704	7.10407867212768e-05	5.0409696358123e-05	-0.30562	DESeq2, edgeR, NOISeq		Hypothetical protein
trd_0081	6426.85	6153.75	6846.83	5243.91	5484.86	4979.5	6475.81	5236.09	0.808561	4.2495636959896e-05	2.97572424956281e-05	-0.306746	DESeq2, edgeR, NOISeq		Putative integral membrane export protein
trd_A0338	5882.11	4998.04	5353.41	4455.44	4407.01	4257.54	5411.19	4373.33	0.808201	9.88951733138242e-05	7.06883118355995e-05	-0.306602	DESeq2, edgeR, NOISeq		2,3-dihydroxy-2,3-dihydro-phenylpropionate dehydrogenase
trd_A0770	2980.7	2789	2809.38	2360.89	2326.94	2238.1	2859.69	2308.64	0.807304	2.46390736297072e-05	1.70145212500055e-05	-0.308559	DESeq2, edgeR, NOISeq		Urea amidolyase
trd_1610	3348.97	3676.82	3448.71	2782.2	2651.56	3015.76	3491.5	2816.51	0.806675	9.3805070291083e-05	6.70175372380738e-05	-0.310657	DESeq2, edgeR, NOISeq	ilvE	Branched-chain amino acid aminotransferase
trd_1083	5540.69	5618.67	5258.05	4395.25	4409.11	4435.97	5472.47	4413.44	0.80648	5.57797710330071e-06	3.7225129301363e-06	-0.310346	DESeq2, edgeR, NOISeq		Hypothetical sugar kinase
trd_A0291	368.271	398.328	397.194	305.456	301.504	331.073	387.931	312.678	0.806013	0.0043427040501561	0.00342275428252178	-0.313342	DESeq2, edgeR, NOISeq		Uncharacterized protein
trd_0672	3285.03	3435.58	3190.82	2579.07	2767.12	2642.4	3303.81	2662.86	0.805997	2.31161381669411e-05	1.59228504507487e-05	-0.310981	DESeq2, edgeR, NOISeq		ComE-like competence protein
trd_1240	9389.64	9878.26	9667.82	7874.13	7357.97	8076.74	9645.24	7769.61	0.805539	1.45702105709975e-05	9.96059739623401e-06	-0.312462	DESeq2, edgeR, NOISeq	leuS	Leucine-tRNA ligase
trd_1271	6548.33	6167.78	6134.53	5045.28	5163.4	4974.35	6283.54	5061.01	0.805438	5.54474113486484e-06	3.69841334956198e-06	-0.311804	DESeq2, edgeR, NOISeq		Uncharacterized protein
trd_A0167	111.249	124.828	139.308	61.693	121.862	118.609	125.128	100.721	0.804945	#N/A	#N/A	#N/A	#N/A		Hypothetical protein (plasmid)
trd_0439	2360.52	2666.27	2653.49	2144.21	2027.54	2008.1	2560.09	2059.95	0.804638	7.58876961162503e-05	5.40066123970268e-05	-0.316465	DESeq2, edgeR, NOISeq		Acyltransferase domain protein
trd_0273	18582.4	19253	18610.1	14224	14992.2	16191.6	18815.1	15136	0.804456	3.55572774257182e-05	2.46894768141193e-05	-0.31393	DESeq2, edgeR, NOISeq		Putative ABC transport system integral membrane protein
trd_1323	5873.16	5875.34	5681.78	5073.87	4355.53	4585.52	5810.09	4671.64	0.804056	3.8697347529158e-05	2.69903618107488e-05	-0.315723	DESeq2, edgeR, NOISeq		Putative gluconokinase
trd_0416	4150.73	3468.54	3361.64	2592.61	3437.36	2799.17	3660.3	2943.05	0.804045	0.010123357523694	0.00821011653790758	-0.313097	DESeq2, edgeR, NOISeq		Hypothetical protein
trd_A0859	1311.97	1297.37	1310.99	1096.93	1055.79	997.345	1306.78	1050.02	0.803521	9.09190369910438e-05	6.48297736938561e-05	-0.317514	DESeq2, edgeR, NOISeq		Glycosyl hydrolase, family 15
trd_A0721	786.413	702.685	716.442	707.212	550.482	513.627	735.18	590.441	0.803124	0.00977045664856381	0.0079171474608127	-0.320882	DESeq2, edgeR, NOISeq		SpoVT / AbrB like domain, putative
trd_A0025	4865.53	4646.7	4758.87	3623.34	3730.46	4102.83	4757.03	3818.88	0.802786	2.45794659162357e-05	1.6964851172369e-05	-0.31597	DESeq2, edgeR, NOISeq		Inner-membrane translocator
trd_1213	4171.18	4034.48	4182.56	3296.81	3473.08	3170.46	4129.41	3313.45	0.802404	1.01181733723329e-05	6.84001128285432e-06	-0.317481	DESeq2, edgeR, NOISeq		CODH glycosyltransferase
trd_A0203	94.6253	149.373	106.969	106.834	77.7398	96.9497	116.989	93.8413	0.802137	#N/A	#N/A	#N/A	#N/A		Hypothetical protein (plasmid)
trd_1109	11976.5	12461.1	11597.4	9086.93	10204.9	9596.99	12011.7	9629.62	0.801689	2.28988564349184e-05	1.5757330077057e-05	-0.318809	DESeq2, edgeR, NOISeq	mutS	DNA mismatch repair protein MutS
trd_1407	3296.54	2995.18	3085.51	2633.24	2417.29	2466.03	3125.74	2505.52	0.801576	3.03035913151487e-05	2.09995811052017e-05	-0.319188	DESeq2, edgeR, NOISeq		Hypothetical protein
trd_1034	3556.12	3495.19	3614.55	2895.06	2862.72	2790.91	3555.29	2849.56	0.8015	4.30039736847378e-06	2.85055761877026e-06	-0.319684	DESeq2, edgeR, NOISeq	radA	DNA repair protein RadA
trd_A0412	13113.3	13416.2	12774.1	10066.5	10166.1	11254.4	13101.2	10495.7	0.801123	1.97250935877871e-05	1.35597216564019e-05	-0.319882	DESeq2, edgeR, NOISeq		Endopeptidase La
trd_A0482	4168.63	4612.33	4215.73	3135.81	3528.76	3743.91	4332.23	3469.49	0.800856	0.000167168645329661	0.000120761842437869	-0.319903	DESeq2, edgeR, NOISeq	manA	Mannose-6-phosphate isomerase, class I
trd_1499	3953.8	3955.93	3981.06	3143.33	3267.17	3110.64	3963.6	3173.72	0.800716	3.25784789850834e-06	2.14257909559219e-06	-0.320677	DESeq2, edgeR, NOISeq		Hypothetical protein
trd_A0388	3302.93	4165.62	3998.47	2950.73	2973.02	3255.04	3822.34	3059.6	0.800451	0.000763070888598267	0.000570256160776621	-0.322334	DESeq2, edgeR, NOISeq		Hypothetical protein (plasmid)
trd_A0189	125.315	122.724	105.31	82.7589	112.408	87.6673	117.783	94.2779	0.800437	#N/A	#N/A	#N/A	#N/A		Hypothetical protein (plasmid)
trd_A0486	6506.13	7044.38	6155.26	5352.24	4925.97	5472.5	6568.59	5250.24	0.799295	3.94468104120314e-05	2.754040034651e-05	-0.323777	DESeq2, edgeR, NOISeq	lpdA	Dihydrolipoyl dehydrogenase
trd_1783	5346.33	5703.53	5233.18	4456.94	4272.54	4280.23	5427.68	4336.57	0.798973	4.56125727419464e-06	3.02978633062635e-06	-0.324701	DESeq2, edgeR, NOISeq	nuoD	NADH-quinone oxidoreductase subunit D
trd_0431	2425.73	2297.4	2306.88	1920.01	1883.61	1809.04	2343.34	1870.89	0.798386	1.13402544900496e-05	7.69859595702177e-06	-0.324818	DESeq2, edgeR, NOISeq		Hypothetical protein
trd_A0492	2392.49	2518.3	2363.26	1796.62	1926.69	2082.36	2424.68	1935.22	0.798133	6.19492073280556e-05	4.38726473496718e-05	-0.324176	DESeq2, edgeR, NOISeq		Hypothetical protein (plasmid)
trd_0898	1287.67	1244.78	1208.17	1105.96	945.484	933.399	1246.87	994.948	0.797956	0.000354792962931683	0.000261581519918479	-0.328823	DESeq2, edgeR, NOISeq		Hypothetical protein
trd_1811	2172.55	2132.6	2214.83	1706.34	1797.47	1698.68	2173.33	1734.16	0.797931	1.09471289457051e-05	7.42313105041063e-06	-0.325226	DESeq2, edgeR, NOISeq		Uncharacterized protein
trd_1072	2742.85	2598.25	2896.45	2090.04	2453.01	2022.54	2745.85	2188.53	0.797031	0.000337929089224947	0.000248680250499217	-0.326571	DESeq2, edgeR, NOISeq		Hypothetical protein
trd_1460	3451.27	3343.01	3085.51	2675.37	2597.98	2600.11	3293.26	2624.49	0.796926	1.31083160520998e-05	8.92490746780214e-06	-0.327324	DESeq2, edgeR, NOISeq		Hypothetical protein
trd_1468	7589.2	7481.98	7943.88	6039.9	6053.2	6241.91	7671.69	6111.67	0.796653	1.35225907383674e-06	8.72485605272302e-07	-0.328064	DESeq2, edgeR, NOISeq		Aldehyde dehydrogenase (Nadp) family protein
trd_A0442	4595.72	4679.66	4736.48	3809.92	3642.22	3702.65	4670.62	3718.26	0.796097	1.24872424397327e-06	8.04387614411305e-07	-0.329849	DESeq2, edgeR, NOISeq	ftsH	ATP-dependent zinc metalloprotease FtsH 2
trd_A0394	1168.75	1043.51	1138.51	1018.69	800.51	847.795	1116.92	888.997	0.795934	0.00163804432765413	0.00124965375498432	-0.332264	DESeq2, edgeR, NOISeq		Heme/copper-type cytochrome/quinol oxidase, subunit 1
trd_0275	2965.35	3005.7	2968.59	2208.91	2430.95	2475.31	2979.88	2371.72	0.795912	1.29293801710939e-05	8.79860208250976e-06	-0.328048	DESeq2, edgeR, NOISeq		Methylated-DNA-[protein]-cysteine S-methyltransferase
trd_1931	6206.91	6131.31	5748.95	5158.14	4533.07	4694.84	6029.05	4795.35	0.795374	1.41436730519855e-05	9.66410889741068e-06	-0.331102	DESeq2, edgeR, NOISeq		Alpha amylase, catalytic subdomain
trd_0717	3600.88	3544.98	3633.62	2881.51	2815.44	2876.52	3593.16	2857.83	0.795352	1.61674869929582e-06	1.04593399757144e-06	-0.330583	DESeq2, edgeR, NOISeq		Probable cysteine desulfurase
trd_0586	0	0.701282	2.48765	1.50471	0	1.03138	1.06298	0.845363	0.795279	#N/A	#N/A	#N/A	#N/A		tRNA-Thr
trd_1683	2337.5	2214.65	2122.79	1915.49	1649.34	1743.03	2224.98	1769.29	0.795194	7.57813052972854e-05	5.39046668002497e-05	-0.331771	DESeq2, edgeR, NOISeq		Pyruvate carboxylase subunit B
trd_0902	1644.43	1329.63	1367.38	1187.21	1106.22	1158.24	1447.15	1150.56	0.795052	0.00086112934758277	0.000645623456858526	-0.32825	DESeq2, edgeR, NOISeq		Hypothetical protein
trd_0804	2593.24	2476.93	2727.29	1883.89	2235.55	2079.26	2599.15	2066.23	0.794964	0.000109212630073555	7.82142373216287e-05	-0.32923	DESeq2, edgeR, NOISeq		Sbm protein
trd_1348	3457.66	3784.12	3835.12	2740.07	3065.47	2997.19	3692.3	2934.24	0.794693	2.73993735784832e-05	1.89585835179605e-05	-0.331561	DESeq2, edgeR, NOISeq		Hypothetical protein
trd_A0906	1990.97	1983.23	1994.26	1745.46	1516.98	1480.03	1989.49	1580.82	0.794589	7.20434915376191e-05	5.11461409289224e-05	-0.334724	DESeq2, edgeR, NOISeq		ABC transporter substrate-binding protein
trd_1461	5976.74	5877.45	5474.48	4806.04	4546.73	4414.31	5776.22	4589.02	0.794468	5.21039424313187e-06	3.47359616208791e-06	-0.33243	DESeq2, edgeR, NOISeq	dapB	Dihydrodipicolinate reductase, N-terminus domain protein
trd_1624	3985.77	4612.33	4475.27	3653.43	3286.08	3434.5	4357.79	3458	0.793522	3.88223449683642e-05	2.70909821586093e-05	-0.335711	DESeq2, edgeR, NOISeq		50S ribosomal protein L32
trd_A0276	4152	3877.39	4180.07	3489.42	3142.16	3052.89	4069.82	3228.15	0.793193	2.04953695786347e-05	1.40963306863092e-05	-0.335299	DESeq2, edgeR, NOISeq		Hypothetical protein (plasmid)
trd_1810	4759.4	5335.35	5197.52	3691.05	4246.28	4190.5	5097.42	4042.61	0.793069	4.26241221443105e-05	2.98767211291896e-05	-0.334391	DESeq2, edgeR, NOISeq		Putative oxidoreductase protein
trd_0226	9265.61	9597.75	10016.1	7657.46	7280.23	7965.35	9626.48	7634.34	0.793057	4.55354228020264e-06	3.02308552905111e-06	-0.334931	DESeq2, edgeR, NOISeq	trmD	tRNA (guanine-N(1)-)-methyltransferase
trd_1593	7516.32	8055.63	7876.71	4903.84	6805.39	6886.53	7816.22	6198.58	0.793041	0.00693124412384834	0.00554451546217151	-0.33413	DESeq2, edgeR, NOISeq		dTDP-Rha:a-D-GlcNAc-diphosphoryl polyprenol, a-3-L-rhamnosyl transferase
trd_0647	42569.9	42845.5	41434.2	34202	33392.4	32995.9	42283.2	33530.1	0.792989	3.28437730639917e-06	2.16116346814289e-06	-0.334848	DESeq2, edgeR, NOISeq		Isocitrate dehydrogenase (NADP)
trd_1510	3724.91	3962.95	4187.54	2953.74	3330.21	3131.27	3958.46	3138.41	0.792834	2.47516693823627e-05	1.71008418439584e-05	-0.334935	DESeq2, edgeR, NOISeq		Uncharacterized protein
trd_1167	3082.99	2955.2	2819.33	2141.2	2415.19	2465	2952.51	2340.46	0.792702	4.32225390186306e-05	3.03111332820164e-05	-0.332901	DESeq2, edgeR, NOISeq		Uncharacterized protein
trd_0433	3360.48	3582.15	3449.53	2747.6	2706.19	2782.66	3464.05	2745.48	0.792563	2.00805281944554e-06	1.30811886680391e-06	-0.336306	DESeq2, edgeR, NOISeq	rph	Ribonuclease PH
trd_1825	12201.5	13612.6	12337.9	9613.58	10073.6	10550	12717.3	10079.1	0.792544	1.37395276976018e-05	9.36894065914695e-06	-0.33562	DESeq2, edgeR, NOISeq		Aldehyde dehydrogenase aldh
trd_A0544	4324.63	4123.54	3900.63	3021.45	3294.49	3465.44	4116.27	3260.46	0.792091	2.67384070742184e-05	1.84827272160658e-05	-0.334707	DESeq2, edgeR, NOISeq		Ppox class probable f420-dependent enzyme, family
trd_1200	7774.62	6977.76	6935.55	5701.34	5671.86	5777.79	7229.31	5716.99	0.790808	3.47379497878825e-06	2.29301731552412e-06	-0.33805	DESeq2, edgeR, NOISeq		Hypothetical protein
trd_1938	9687.58	10129.3	9533.49	7816.96	7456.72	7930.28	9783.46	7734.65	0.790584	1.45636511561008e-06	9.41167764224307e-07	-0.339398	DESeq2, edgeR, NOISeq	mreB	Rod shape-determining protein mreB
trd_1513	691.788	577.155	561.379	522.133	482.197	441.431	610.107	481.92	0.789895	0.00363745808968266	0.00284802014498518	-0.338459	DESeq2, edgeR, NOISeq		Hypothetical protein
trd_A0410	4640.47	5001.54	4762.18	3518.01	4003.6	3831.58	4801.4	3784.39	0.788186	6.86820341501599e-06	4.60257591258946e-06	-0.343098	DESeq2, edgeR, NOISeq		Hypothetical protein (plasmid)
trd_1043	7228.6	7143.96	6863.41	5394.38	5470.15	5862.37	7078.66	5575.63	0.787668	9.29638341465351e-07	5.94659624447203e-07	-0.343966	DESeq2, edgeR, NOISeq	hisS	Histidine--tRNA ligase
trd_1666	3544.61	3854.25	3867.46	2887.53	3073.87	2912.62	3755.44	2958.01	0.78766	3.38419299074634e-06	2.23152912681612e-06	-0.345074	DESeq2, edgeR, NOISeq		Probable endonuclease 4
trd_A0195	543.456	556.818	498.358	478.497	422.316	357.889	532.877	419.567	0.787362	0.00373836257989803	0.00293220131742781	-0.351768	DESeq2, edgeR, NOISeq		Hypothetical protein (plasmid)
trd_A0051	800.479	813.487	777.804	594.359	629.272	658.021	797.257	627.217	0.78672	0.000152718621247759	0.000109900316225023	-0.343335	DESeq2, edgeR, NOISeq	csrA	Carbon storage regulator
trd_1123	6773.38	6371.15	6020.1	4554.75	4912.32	5609.68	6388.21	5025.58	0.786696	9.94149077617069e-05	7.10942192577662e-05	-0.345137	DESeq2, edgeR, NOISeq	hemL	Glutamate-1-semialdehyde 2,1-aminomutase
trd_1855	3306.77	3533.76	3493.48	2601.64	2801.79	2725.94	3444.67	2709.79	0.786661	2.13124259975087e-06	1.39058231240235e-06	-0.34634	DESeq2, edgeR, NOISeq		Hydantoinase
trd_A0493	104.855	99.5821	126.87	94.7966	84.0431	81.479	110.436	86.7729	0.785732	0.0378741387786598	0.0317125447232876	-0.358624	edgeR, NOISeq		Hypothetical protein (plasmid)
trd_0237	10282.2	10772.4	10275.6	8614.45	8219.41	7771.45	10443.4	8201.77	0.785354	1.75966805182557e-06	1.14083013536493e-06	-0.34928	DESeq2, edgeR, NOISeq		Putative S-adenosylmethionine (SAM)-dependent methyltransferase
trd_1898	346.533	325.395	349.1	361.13	236.371	204.213	340.343	267.238	0.785203	#N/A	#N/A	#N/A	#N/A		Hypothetical protein
trd_1972	2480.72	2719.57	2654.32	1918.5	2012.83	2233.97	2618.2	2055.1	0.784928	2.69426850872737e-05	1.86332588454042e-05	-0.349155	DESeq2, edgeR, NOISeq		Polysulphide reductase, NrfD superfamily
trd_0167	1510.17	1551.24	1411.32	1121.01	1145.09	1242.81	1490.91	1169.64	0.784511	3.67106026843452e-05	2.55157113846193e-05	-0.348707	DESeq2, edgeR, NOISeq	argA	Putative acetyltransferase
trd_1365	4988.29	5172.66	4906.47	3713.62	4079.24	4027.54	5022.47	3940.13	0.784501	1.21996837677558e-06	7.84597176894781e-07	-0.349646	DESeq2, edgeR, NOISeq		Putative integral membrane protein
trd_1917	4300.34	5626.39	5190.06	3521.02	4151.73	4185.34	5038.93	3952.69	0.784432	0.00136335167927885	0.00103395760792661	-0.350668	DESeq2, edgeR, NOISeq		Putative haloacid dehalogenase-like hydrolase
trd_1839	759.56	721.619	776.974	698.184	538.926	534.255	752.718	590.455	0.784431	0.00208046264798601	0.00160085443630076	-0.356772	DESeq2, edgeR, NOISeq		Oligopeptide ABC transpoter oligopeptide-binding protein
trd_1131	63095.9	68487.2	64965.7	44112	52795.8	57071.4	65516.3	51326.4	0.783415	0.000438039655699762	0.000324018949197089	-0.352276	DESeq2, edgeR, NOISeq		Cold-shock dead-box protein a
trd_0527	5310.52	5127.78	5168.5	4408.79	3918.51	3892.43	5202.27	4073.24	0.782975	2.45770071882839e-06	1.6086923015938e-06	-0.354006	DESeq2, edgeR, NOISeq		3-oxoacyl-[acyl-carrier-protein] synthase 2
trd_A0755	499.98	486.69	596.206	389.719	433.872	412.552	527.625	412.048	0.780948	0.00217180125605017	0.00167564728270537	-0.355241	DESeq2, edgeR, NOISeq		Hypothetical protein (plasmid)
trd_A0746	12.7872	9.81795	13.2674	16.5518	6.30323	5.1569	11.9575	9.3373	0.780872	#N/A	#N/A	#N/A	#N/A		Hypothetical protein (plasmid)
trd_0863	17152.8	16195.4	15216.1	12043.7	12379.5	13495.6	16188.1	12639.6	0.780797	6.88628018100799e-06	4.61707328162426e-06	-0.35678	DESeq2, edgeR, NOISeq	purM	Phosphoribosylformylglycinamidine cyclo-ligase
trd_A0768	1361.84	1393.45	1374.01	1178.19	996.961	1046.85	1376.43	1074	0.780278	3.49623906707646e-05	2.42643105901291e-05	-0.36206	DESeq2, edgeR, NOISeq		Uncharacterized protein
trd_0277	4196.76	3851.44	3969.45	3174.93	2995.08	3206.56	4005.88	3125.53	0.780234	1.11129889514339e-06	7.13554673067146e-07	-0.35761	DESeq2, edgeR, NOISeq		Putative integral membrane protein
trd_1857	2256.94	2486.75	2321.8	2058.44	1775.41	1674.96	2355.16	1836.27	0.779679	7.24680923796388e-05	5.14726637462855e-05	-0.362634	DESeq2, edgeR, NOISeq		Hypothetical protein
trd_A0738	643.196	713.204	829.215	666.585	542.078	494.031	728.538	567.565	0.779046	0.00596596153049331	0.0047558357233389	-0.368434	DESeq2, edgeR, NOISeq		Nitrilotriacetate monooxygenase component B (NTAmonooxygenase component B) (NTA-MO B)
trd_1165	25592.3	24664.8	25482.6	17963.2	19674.5	21354.7	25246.6	19664.1	0.778883	9.78606633373729e-06	6.61211543214095e-06	-0.360459	DESeq2, edgeR, NOISeq		Glycolate oxidase subunit
trd_A0417	2182.78	2263.74	2150.98	1757.5	1668.25	1712.09	2199.17	1712.61	0.778756	9.63731381996234e-07	6.17802187420224e-07	-0.36218	DESeq2, edgeR, NOISeq		Hypothetical protein (plasmid)
trd_A0245	2336.22	2594.74	2337.56	1765.02	1913.03	1982.31	2422.84	1886.79	0.77875	1.17827881184421e-05	8.01017510024932e-06	-0.360449	DESeq2, edgeR, NOISeq		Ppox class probable F420-dependent enzyme family
trd_A0307	889.989	920.784	825.898	639.501	690.204	722.998	878.89	684.234	0.77852	0.000149072391672457	0.000107173194013047	-0.358224	DESeq2, edgeR, NOISeq		Uncharacterized protein
trd_1248	9339.77	10374.8	9564.17	8048.68	7433.61	7311.45	9759.57	7597.91	0.778509	2.24214977521167e-06	1.4644986589908e-06	-0.362157	DESeq2, edgeR, NOISeq		Single-stranded DNA-binding protein
trd_0646	8066.17	7717.61	7503.57	5642.65	6278.02	6205.81	7762.45	6042.16	0.778383	9.42596294371798e-07	6.03274679229303e-07	-0.360689	DESeq2, edgeR, NOISeq	purE	N5-carboxyaminoimidazole ribonucleotide mutase
trd_A0335	3999.84	3474.15	3319.35	2935.68	2820.69	2644.46	3597.78	2800.28	0.778336	4.00753393359341e-05	2.80069609273974e-05	-0.361046	DESeq2, edgeR, NOISeq		Amidohydrolase 3
trd_1813	5174.98	5150.22	5105.48	3928.79	4071.89	4008.97	5143.56	4003.22	0.778297	6.28672741723033e-08	3.82339220217158e-08	-0.361394	DESeq2, edgeR, NOISeq		Putative sensory box protein
trd_1782	4237.68	4707.01	4054.03	3280.26	3496.19	3337.55	4332.91	3371.33	0.778077	5.10300770876034e-06	3.39670606574806e-06	-0.362343	DESeq2, edgeR, NOISeq	nuoC	NADH-quinone oxidoreductase subunit C
trd_1563	3712.12	4096.89	3861.65	2734.05	2986.68	3358.17	3890.22	3026.3	0.777925	4.04876034357476e-05	2.83090892835618e-05	-0.361785	DESeq2, edgeR, NOISeq		Hypothetical protein
trd_1961	1868.21	2145.22	2131.91	1593.49	1536.94	1647.11	2048.45	1592.51	0.777424	1.32180946976569e-05	9.00422650224601e-06	-0.365595	DESeq2, edgeR, NOISeq		Hypothetical protein
trd_A0246	2301.7	2479.03	2541.54	1826.71	1950.85	1911.15	2440.76	1896.24	0.776905	2.05986850627079e-06	1.34258649958737e-06	-0.364721	DESeq2, edgeR, NOISeq		Cupin domain-containing protein
trd_A0280	9558.43	9172.07	8950.55	6536.45	7408.4	7530.11	9227.02	7158.32	0.7758	2.82794179049626e-06	1.85592856863306e-06	-0.365582	DESeq2, edgeR, NOISeq		DNA methylAse containing a Zn-ribbon
trd_1370	2430.85	2382.26	2343.36	2014.8	1681.91	1853.39	2385.49	1850.04	0.775537	1.03769032423963e-05	7.02388027342147e-06	-0.368616	DESeq2, edgeR, NOISeq		Hypothetical protein
trd_A0134	433.486	490.196	469.336	373.167	381.345	324.885	464.339	359.799	0.774863	0.000836369128957648	0.000625901715751622	-0.375235	DESeq2, edgeR, NOISeq		Hypothetical protein (plasmid)
trd_1930	6043.23	6466.52	6297.06	4986.6	4992.16	4590.67	6268.94	4856.48	0.774689	2.61346107493582e-07	1.63194315651929e-07	-0.369292	DESeq2, edgeR, NOISeq		Alpha-1,4-glucan:maltose-1-phosphate maltosyltransferase
trd_A0111	2017.82	2077.2	2164.25	1364.77	1751.25	1732.72	2086.42	1616.25	0.774649	0.000249627663139156	0.000182144380026771	-0.366042	DESeq2, edgeR, NOISeq	cmr6	Type III-B CRISPR module RAMP protein Cmr6
trd_0335	17930.2	18524.4	17305.7	13137.6	14011	14487.8	17920.1	13878.8	0.774483	6.03604701210583e-07	3.83808181420505e-07	-0.36868	DESeq2, edgeR, NOISeq		Exonuclease family
trd_0057	1727.55	1864.01	1801.88	1157.12	1414.02	1605.86	1797.81	1392.33	0.77446	0.000941512144009223	0.000707519163947395	-0.36647	DESeq2, edgeR, NOISeq		Uncharacterized protein
trd_0090	4296.5	4564.65	4329.33	3272.74	3365.92	3574.76	4396.83	3404.48	0.774303	3.71780249094096e-07	2.33697795899923e-07	-0.368975	DESeq2, edgeR, NOISeq		Release factor glutamine methyltransferase
trd_0861	10601.9	9846	8881.72	8128.43	7353.77	7223.79	9776.53	7568.66	0.774166	1.66745332576629e-05	1.1439572487604e-05	-0.369522	DESeq2, edgeR, NOISeq	hflX	GTPase HflX
trd_0141	6070.08	5847.99	5830.21	4876.76	4577.19	4275.07	5916.1	4576.34	0.773541	5.3559745404548e-07	3.39823514456686e-07	-0.371189	DESeq2, edgeR, NOISeq		Putative cable pili-associated 22 kDa adhesin protein
trd_1758	4852.74	4807.29	5041.63	3496.94	3599.14	4264.76	4900.55	3786.95	0.772759	1.62521331026332e-05	1.11441591126052e-05	-0.371232	DESeq2, edgeR, NOISeq		Beta-glucosidase
trd_1928	1955.16	2094.03	1988.46	1594.99	1584.21	1486.22	2012.55	1555.14	0.772721	1.2544491627894e-06	8.08943852639896e-07	-0.374095	DESeq2, edgeR, NOISeq		Uncharacterized protein
trd_A0846	21.7382	18.9346	17.4135	10.533	15.7581	18.5648	19.3621	14.952	0.772227	#N/A	#N/A	#N/A	#N/A		Hypothetical protein (plasmid)
trd_1283	3129.03	3347.92	3111.21	2353.36	2497.13	2549.57	3196.05	2466.69	0.771792	5.7765269316839e-07	3.66906435432328e-07	-0.373468	DESeq2, edgeR, NOISeq		Putative hydrolase
trd_0797	7743.93	7723.22	7741.55	6115.13	5751.7	6043.89	7736.23	5970.24	0.771724	2.49484999080313e-08	1.49311029217674e-08	-0.374286	DESeq2, edgeR, NOISeq		3-oxoacyl-[acyl-carrier-protein] synthase 2
trd_1256	1615.02	1704.82	1733.89	1424.96	1225.98	1247.97	1684.58	1299.64	0.771491	1.1528396386026e-05	7.83324406568679e-06	-0.378593	DESeq2, edgeR, NOISeq		Hypothetical protein
trd_A0732	154.725	190.047	195.695	136.928	132.368	147.487	180.156	138.928	0.771154	0.00842387895125581	0.00678517352702398	-0.386343	edgeR, NOISeq		NmrA family protein
trd_1664	2622.65	3175.41	2752.99	2082.52	2266.01	2242.22	2850.35	2196.92	0.770752	2.29236397451894e-05	1.57823189522955e-05	-0.376477	DESeq2, edgeR, NOISeq	rfbD	dTDP-4-dehydrorhamnose reductase
trd_0841	4833.56	4535.19	4555.71	3749.73	3419.5	3557.23	4641.49	3575.49	0.770332	2.18147198249369e-07	1.35766238301269e-07	-0.376803	DESeq2, edgeR, NOISeq		O-Antigen Polymerase family
trd_1552	1621.42	1650.12	1623.6	1336.18	1148.24	1286.13	1631.71	1256.85	0.770264	6.4458225587507e-06	4.31283316236245e-06	-0.379071	DESeq2, edgeR, NOISeq		Putative two component system histidine kinase
trd_0602	1370.79	1326.12	1346.65	987.088	971.748	1154.11	1347.85	1037.65	0.769854	3.80614922266275e-05	2.65336951694108e-05	-0.375035	DESeq2, edgeR, NOISeq		Uncharacterized protein
trd_0592	533.226	457.937	490.895	421.318	411.811	307.351	494.02	380.16	0.769524	0.0046494333319837	0.00367255343149422	-0.379413	DESeq2, edgeR, NOISeq		Hypothetical protein
trd_0049	11220.8	12930.2	12786.5	8627.99	9842.49	9949.72	12312.5	9473.4	0.769413	1.25857559413232e-05	8.56040513142957e-06	-0.378311	DESeq2, edgeR, NOISeq		Putative RNA nucleotidyltransferase
trd_A0227	1149.57	1288.96	1165.05	875.74	1032.68	862.234	1201.19	923.551	0.768863	0.000128153165463551	9.19118583733047e-05	-0.379497	DESeq2, edgeR, NOISeq		Uncharacterized protein
trd_0459	5520.23	5139.7	4967	4157.51	3841.82	4011.04	5208.98	4003.45	0.768568	2.8997135350482e-07	1.81470476682836e-07	-0.379768	DESeq2, edgeR, NOISeq		Glutamine-dependent NAD(+) synthetase
trd_A0830	61.3786	72.2321	97.0182	75.2354	50.4258	51.569	76.8763	59.0767	0.768465	#N/A	#N/A	#N/A	#N/A		Hypothetical protein (plasmid)
trd_1940	5238.92	6418.84	5994.4	4491.55	4389.15	4678.34	5884.05	4519.68	0.768124	6.88817019253319e-06	4.62072476051551e-06	-0.381704	DESeq2, edgeR, NOISeq		Uncharacterized protein
trd_1775	134.266	125.53	169.989	150.471	98.7506	80.4477	143.261	109.89	0.767057	#N/A	#N/A	#N/A	#N/A		Hypothetical protein
trd_0045	5329.7	5361.3	5020.07	3700.08	4304.05	4047.14	5237.03	4017.09	0.767055	9.63141341503102e-07	6.17090558366993e-07	-0.38167	DESeq2, edgeR, NOISeq		Putative CvpA family protein
trd_A0444	1093.31	1117.84	1122.76	869.721	835.178	849.857	1111.3	851.585	0.766295	2.1752407063575e-06	1.42004291180001e-06	-0.386021	DESeq2, edgeR, NOISeq		Hypothetical protein (plasmid)
trd_1682	1904.01	1775.65	1840.86	1587.47	1303.72	1333.57	1840.17	1408.25	0.765283	2.36306984075052e-05	1.62854692036493e-05	-0.388472	DESeq2, edgeR, NOISeq	accB	Acetyl-CoA carboxylase, biotin carboxyl carrier protein
trd_0920	13074.9	12949.2	12197.8	9783.61	9856.15	9590.8	12740.6	9743.52	0.764761	3.14394204533964e-08	1.89028291199548e-08	-0.387024	DESeq2, edgeR, NOISeq		3-dehydroquinate synthase
trd_0166	6004.87	5991.75	5507.65	4488.54	4380.74	4494.75	5834.76	4454.68	0.763473	3.45234825529776e-08	2.07690594243942e-08	-0.389395	DESeq2, edgeR, NOISeq	argH	Argininosuccinate lyase
trd_1503	2540.82	2893.49	2827.62	1926.03	2097.92	2279.35	2753.98	2101.1	0.762933	8.83329021694453e-06	5.95612645988506e-06	-0.390281	DESeq2, edgeR, NOISeq		Copper transport ATP-binding protein nosF
trd_0823	2999.88	2977.64	2834.26	2278.13	2236.6	2205.09	2937.26	2239.94	0.762594	4.48425081591634e-08	2.71631669361495e-08	-0.391286	DESeq2, edgeR, NOISeq		Endonuclease V
trd_1056	2638	2567.39	2778.7	2232.99	2013.88	1836.89	2661.36	2027.92	0.761985	5.72151360431332e-06	3.8202837461822e-06	-0.394409	DESeq2, edgeR, NOISeq	ald	Alanine dehydrogenase
trd_A0495	998.68	1063.85	1068.86	830.599	771.095	779.723	1043.79	793.806	0.7605	3.38559694339619e-06	2.23362678231676e-06	-0.399432	DESeq2, edgeR, NOISeq		Hypothetical protein (plasmid)
trd_0126	26.8531	11.9218	19.9012	16.5518	11.5559	16.5021	19.5587	14.8699	0.760272	#N/A	#N/A	#N/A	#N/A		tRNA-Leu
trd_A0430	2667.41	2483.24	2460.28	1924.52	1879.41	1982.31	2536.98	1928.75	0.760255	1.40048242038593e-07	8.65303260778431e-08	-0.394244	DESeq2, edgeR, NOISeq		Glutamate--ammonia ligase
trd_0173	2616.26	2655.76	2738.9	1889.91	2082.17	2116.39	2670.3	2029.49	0.760022	2.52620368771455e-07	1.57570752691645e-07	-0.394662	DESeq2, edgeR, NOISeq		Glutamyl-tRNA(Gln) amidotransferase subunit A
trd_A0046	3487.07	3324.08	3495.97	2461.7	2670.47	2699.12	3435.71	2610.43	0.759795	9.71461625347621e-08	5.96865484593987e-08	-0.394862	DESeq2, edgeR, NOISeq	flgM	Flagellar biosynthesis anti-sigma factor FlgM
trd_0540	2699.38	2601.76	2491.79	1885.4	1906.73	2122.58	2597.64	1971.57	0.758984	6.59740501053988e-07	4.20416151761991e-07	-0.39616	DESeq2, edgeR, NOISeq		Aminopyrimidine aminohydrolase
trd_A0285	934.744	894.836	990.083	762.887	701.759	674.523	939.888	713.056	0.758661	1.55142383060083e-05	1.06274411933508e-05	-0.401622	DESeq2, edgeR, NOISeq		Hypothetical protein (plasmid)
trd_1295	1391.25	1498.64	1334.21	1081.88	1110.42	1010.75	1408.03	1067.69	0.758282	3.52674207462385e-06	2.32918791221263e-06	-0.400865	DESeq2, edgeR, NOISeq		Uncharacterized protein
trd_0844	3425.69	3235.01	3176.72	2622.71	2412.04	2424.77	3279.14	2486.51	0.758279	1.00108556865008e-07	6.15412935244909e-08	-0.399748	DESeq2, edgeR, NOISeq		Hypothetical protein
trd_0079	4905.17	5175.46	5028.36	3299.82	4238.92	3914.09	5036.33	3817.61	0.758014	1.39565057395264e-05	9.52172821481709e-06	-0.398821	DESeq2, edgeR, NOISeq		Putative universal stress protein
trd_A0009	2929.55	3068.11	2997.61	2285.65	2257.61	2273.16	2998.42	2272.14	0.757778	1.1463283403583e-08	6.77718520364131e-09	-0.401116	DESeq2, edgeR, NOISeq		Isochorismatase (2,3 dihydro-2,3 dihydroxybenzoatesynthase) (Superoxide-inducible protein 1) (SOI1)
trd_A0862	992.287	1049.12	978.474	1008.15	645.03	633.267	1006.63	762.151	0.757134	0.0182925425185396	0.0150253386626841	-0.406409	DESeq2, edgeR, NOISeq		Peptidase domain-containing protein
trd_1965	6173.66	6267.36	6500.22	4667.6	4831.42	4836.14	6313.75	4778.39	0.756823	2.59146345147877e-09	1.4908315182962e-09	-0.402046	DESeq2, edgeR, NOISeq		Glycosyl transferase
trd_A0460	1718.6	1323.32	1248.8	1130.04	1054.74	1060.26	1430.24	1081.68	0.756292	0.000744323067090091	0.000555215025814865	-0.4005	DESeq2, edgeR, NOISeq		2-hydroxy-3-oxopropionate reductase
trd_1650	1398.92	1481.81	1376.5	938.937	1082.05	1197.43	1419.08	1072.81	0.755991	4.59640437610493e-05	3.23291578132406e-05	-0.400616	DESeq2, edgeR, NOISeq		Hypothetical protein
trd_1818	10774.5	12299.8	11567.5	8697.21	8483.1	9006.01	11547.3	8728.77	0.755916	1.14301662895507e-07	7.03851361339937e-08	-0.404257	DESeq2, edgeR, NOISeq	ffh	Signal recognition particle protein
trd_A0484	1528.07	1772.14	1697.4	1000.63	1343.64	1429.49	1665.87	1257.92	0.755113	0.00159246276789196	0.00121322622088273	-0.403416	DESeq2, edgeR, NOISeq		Hypothetical protein (plasmid)
trd_1142	4084.23	4147.38	4018.38	3078.63	2936.25	3234.41	4083.33	3083.1	0.755045	1.83434316712955e-08	1.09209769728724e-08	-0.405539	DESeq2, edgeR, NOISeq	gnd	6-phosphogluconate dehydrogenase (Decarboxylating)
trd_1314	4304.17	4666.33	4324.36	3286.28	3383.78	3350.95	4431.62	3340.34	0.753751	1.02273261104895e-08	6.02523677398861e-09	-0.408338	DESeq2, edgeR, NOISeq		Hypothetical protein
trd_A0267	210.989	210.385	210.621	246.772	115.559	113.452	210.665	158.594	0.752828	#N/A	#N/A	#N/A	#N/A		ABC-type glycerol-3-phosphate transport system, permease component
trd_0956	5143.01	4959.47	4675.94	4040.14	3626.46	3451	4926.14	3705.87	0.752286	3.63384301746021e-07	2.28168613142015e-07	-0.411592	DESeq2, edgeR, NOISeq	rplQ	50S ribosomal protein L17
trd_A0598	5346.33	5371.82	5454.58	3927.29	4204.25	4034.76	5390.91	4055.43	0.752273	1.82805655628695e-09	1.04469414137409e-09	-0.410443	DESeq2, edgeR, NOISeq		Proline dehydrogenase
trd_1766	548.571	497.91	470.165	377.682	420.215	342.418	505.549	380.105	0.751866	0.000464021129432482	0.000343558738614081	-0.407225	DESeq2, edgeR, NOISeq		Hypothetical protein
trd_0769	8786.09	8211.31	7729.94	5669.74	6118.33	6792.67	8242.45	6193.58	0.751425	1.43986051209035e-06	9.3000336294932e-07	-0.411514	DESeq2, edgeR, NOISeq	ribF	Riboflavin biosynthesis protein
trd_0263	8017.57	8097.71	8150.35	5880.4	6136.19	6214.07	8088.54	6076.89	0.751295	7.43045042598173e-10	4.17946761586027e-10	-0.412439	DESeq2, edgeR, NOISeq		Uncharacterized protein
trd_0608	4831	5032.4	5049.09	3627.85	3789.29	3775.88	4970.83	3731.01	0.75058	1.48875598702799e-09	8.48214729888567e-10	-0.414043	DESeq2, edgeR, NOISeq		ATP-dependent 6-phosphofructokinase
trd_0816	9186.32	7429.38	8050.02	5978.2	6095.22	6433.75	8221.91	6169.06	0.750319	1.80880844812389e-06	1.17456720272773e-06	-0.41365	DESeq2, edgeR, NOISeq		Hypothetical protein
trd_0369	8233.68	8702.21	8753.19	6315.26	6284.32	6673.03	8563.03	6424.2	0.750226	2.81484668056366e-09	1.62616099337513e-09	-0.414932	DESeq2, edgeR, NOISeq		Hypothetical protein
trd_A0326	510.209	430.587	528.21	430.346	383.446	287.755	489.669	367.183	0.749859	0.00548329967132289	0.00435589226226584	-0.419636	DESeq2, edgeR, NOISeq		Ferredoxin--NADP reductase
trd_1410	84.3955	83.4526	81.2631	58.6836	65.1334	62.9142	83.0371	62.2437	0.74959	0.0233826680196165	0.019352010811666	-0.406685	edgeR, NOISeq		Hypothetical protein
trd_A0290	443.716	511.235	507.48	332.54	362.436	400.176	487.477	365.051	0.748857	0.000255116164413279	0.000186325755248189	-0.417096	DESeq2, edgeR, NOISeq		Putative ribonuclease BN
trd_A0431	209.71	173.918	218.913	165.518	136.57	148.519	200.847	150.202	0.747844	0.00492369362839729	0.00389600679630191	-0.420781	DESeq2, edgeR, NOISeq		Hypothetical protein (plasmid)
trd_1238	1223.74	1260.2	1432.05	826.084	1037.93	1063.35	1305.33	975.79	0.747542	0.000163433990146828	0.000117950802857783	-0.417014	DESeq2, edgeR, NOISeq	recX	Regulatory protein RecX
trd_A0643	1067.73	1001.43	1126.9	841.131	657.637	890.081	1065.36	796.283	0.747434	0.000322798892399514	0.000237210816394659	-0.421093	DESeq2, edgeR, NOISeq	flgD	Flagellar hook capping protein
trd_A0044	1475.64	1399.06	1777.84	1114.99	1112.52	1249	1550.85	1158.84	0.747229	7.07515291420343e-05	5.01799526521386e-05	-0.419946	DESeq2, edgeR, NOISeq		Flagellar basal body protein
trd_A0054	3708.29	4000.81	3825.17	2603.14	2866.92	3145.71	3844.76	2871.92	0.746971	5.99422338664758e-07	3.80941299338351e-07	-0.420131	DESeq2, edgeR, NOISeq		NADH pyrophosphatase
trd_0721	1.27872	4.20769	4.14608	3.00941	3.15161	1.03138	3.21083	2.39747	0.746682	#N/A	#N/A	#N/A	#N/A		tRNA-His
trd_A0040	2191.73	2342.98	2508.38	1722.89	1582.11	1952.4	2347.7	1752.47	0.746463	7.9034296730894e-06	5.30998857579319e-06	-0.422596	DESeq2, edgeR, NOISeq		Uncharacterized protein
trd_1541	2489.67	2528.12	2456.96	1929.03	1887.82	1761.6	2491.58	1859.48	0.746305	1.23925217183758e-08	7.34371657385233e-09	-0.423592	DESeq2, edgeR, NOISeq		N-acetylglucosaminyldiphosphoundecaprenol N-acetyl-beta-D-mannosaminyltransferase
trd_A0395	6948.56	7176.92	7618.83	5206.29	5590.96	5430.22	7248.1	5409.16	0.746286	3.25443480936983e-09	1.88349428911954e-09	-0.422299	DESeq2, edgeR, NOISeq		Protoheme IX farnesyltransferase
trd_1535	4346.37	5181.77	4827.69	3280.26	3683.19	3742.88	4785.28	3568.78	0.745782	1.1626525842829e-06	7.47333281070732e-07	-0.42341	DESeq2, edgeR, NOISeq		Hypothetical protein
trd_1579	7367.98	7658.7	7674.39	4464.47	5925.04	6532.76	7567.02	5640.75	0.745439	0.000734702509377114	0.000547336975916577	-0.423337	DESeq2, edgeR, NOISeq		Uroporphyrinogen decarboxylase
trd_1134	4758.12	5116.55	5049.09	3299.82	3950.02	3870.77	4974.59	3706.87	0.745162	4.19014738162923e-07	2.64259208353356e-07	-0.423703	DESeq2, edgeR, NOISeq		Putative pyridoxal phosphate-dependent enzyme
trd_0305	2730.07	2794.61	2948.69	2400.01	1985.52	1921.46	2824.46	2102.33	0.744331	4.22249532251776e-06	2.79745796029733e-06	-0.428983	DESeq2, edgeR, NOISeq		DNA helicase
trd_A0110	4166.07	4268	4355.04	2690.42	3410.05	3417.99	4263.04	3172.82	0.744263	7.93604824643671e-06	5.33465063848394e-06	-0.424817	DESeq2, edgeR, NOISeq		TIGR02710 family CRISPR-associated protein
trd_1885	3460.22	3730.12	3384.03	2236	2780.77	2851.77	3524.79	2622.85	0.744114	1.33416862799721e-05	9.09303575121672e-06	-0.425041	DESeq2, edgeR, NOISeq		Hypothetical protein
trd_A0260	3221.1	3324.78	3111.21	2263.08	2416.24	2499.03	3219.03	2392.78	0.743325	1.19173584313314e-08	7.05388816807776e-09	-0.42701	DESeq2, edgeR, NOISeq		Hypothetical protein (plasmid)
trd_0622	3797.8	3904.74	4042.42	2782.2	2815.44	3126.11	3914.99	2907.92	0.742766	2.04593783499988e-08	1.22161397209235e-08	-0.428773	DESeq2, edgeR, NOISeq		Putative membrane protein
trd_0264	10057.1	10751.4	10482.1	7061.59	7998.8	8159.25	10430.2	7739.88	0.742064	4.65287169401683e-08	2.82167919969453e-08	-0.430206	DESeq2, edgeR, NOISeq		Acylamino-acid-releasing enzyme (Ec) (Acyl-peptide hydrolase) (Aph)
trd_0101	2115	1970.6	1946.17	1573.92	1423.48	1475.91	2010.59	1491.1	0.741624	6.46246788546413e-08	3.93474593649408e-08	-0.431717	DESeq2, edgeR, NOISeq	mcpL	Methyl-accepting chemotaxis protein McpL
trd_0779	8026.53	8141.89	8211.72	6122.65	5878.81	6059.36	8126.71	6020.27	0.740801	6.83088811435466e-11	3.66252879513166e-11	-0.433333	DESeq2, edgeR, NOISeq	pgk	Phosphoglycerate kinase
trd_A0191	366.993	343.628	350.758	282.885	268.938	234.123	353.793	261.982	0.740495	0.000204281077099937	0.000148632337855337	-0.436724	DESeq2, edgeR, NOISeq		ABC-2 type transporter superfamily
trd_1278	7734.98	8219.03	7804.57	5091.93	5964.96	6531.73	7919.53	5862.87	0.740306	1.9670043269615e-06	1.28001666136643e-06	-0.43328	DESeq2, edgeR, NOISeq		Putative pyridine nucleotide-disulphide oxidoreductase
trd_A0314	2038.28	2084.91	2076.35	1465.59	1544.29	1576.98	2066.52	1528.95	0.73987	6.3201867133073e-09	3.70154237414882e-09	-0.433801	DESeq2, edgeR, NOISeq		Permease of the major facilitator superfamily
trd_A0642	2625.21	2192.21	2354.97	1715.37	1754.4	1830.7	2390.8	1766.82	0.739009	4.80366702703267e-07	3.03450755428682e-07	-0.433619	DESeq2, edgeR, NOISeq	flgE	Flagellar hook protein FlgE
trd_1504	2860.5	2645.24	2809.38	2026.84	2029.64	2087.51	2771.7	2048	0.738895	2.81484668056366e-09	1.62598373205378e-09	-0.435469	DESeq2, edgeR, NOISeq		Putative ABC-type transport system involved in multi-copper enzyme maturation, permease component
trd_1005	8732.38	8181.86	8025.14	6211.43	5956.55	6241.91	8313.13	6136.63	0.738186	4.67757284675153e-10	2.60836616688014e-10	-0.437822	DESeq2, edgeR, NOISeq	dxr	1-deoxy-D-xylulose 5-phosphate reductoisomerase
trd_A0055	2424.45	2305.11	2213.17	1584.46	1741.79	1794.6	2314.25	1706.95	0.737583	6.72571081700138e-08	4.10433650757128e-08	-0.436298	DESeq2, edgeR, NOISeq		Hypothetical protein
trd_1594	2365.63	2536.54	2671.73	1187.21	2258.66	2140.11	2524.63	1862	0.737531	#N/A	#N/A	#N/A	#N/A		Glycosyl transferase, group 1 family protein
trd_1744	5180.09	5636.2	5406.48	3638.38	3830.26	4485.47	5407.59	3984.71	0.736872	5.24087386154069e-07	3.32339249371497e-07	-0.440175	DESeq2, edgeR, NOISeq		Uncharacterized protein
trd_A0112	1213.51	1257.4	1215.63	729.783	969.647	1012.82	1228.84	904.082	0.735717	0.000144555395817867	0.000103875736143265	-0.43836	DESeq2, edgeR, NOISeq	cmr5	Type III-B CRISPR module-associated protein Cmr5
trd_A0096	167.512	161.295	163.355	115.862	139.722	106.232	164.054	120.605	0.735156	0.00347315833359197	0.00271216517846434	-0.438181	DESeq2, edgeR, NOISeq		Hypothetical protein (plasmid)
trd_0437	2782.49	3232.91	3008.39	2267.59	2199.83	2154.55	3007.93	2207.32	0.733835	1.97253198140826e-08	1.17641834682119e-08	-0.448828	DESeq2, edgeR, NOISeq		Pseudouridine synthase
trd_1572	9956.11	11263.3	10415.8	6989.37	7937.87	8277.86	10545.1	7735.03	0.733522	1.57578241440364e-07	9.78890548305538e-08	-0.44703	DESeq2, edgeR, NOISeq		Alddehyde dehydrogenase
trd_1519	3163.55	3075.82	3083.02	2449.66	2205.08	2183.43	3107.47	2279.39	0.733521	3.49058908525854e-09	2.02137609540932e-09	-0.448639	DESeq2, edgeR, NOISeq	lysX	Lysine biosynthesis enzyme LysX
trd_1830	4013.9	3718.2	3864.14	3242.64	2583.27	2672.31	3865.41	2832.74	0.732843	1.24966219516438e-06	8.05424370853611e-07	-0.449991	DESeq2, edgeR, NOISeq	pstA	Phosphate transport system permease protein PstA
trd_A0752	14870.2	15909.3	17463.3	10653.3	12071.7	12629.3	16080.9	11784.8	0.732841	5.1157863527928e-07	3.23875847672483e-07	-0.448478	DESeq2, edgeR, NOISeq		Glutamate-1-semialdehyde 2,1-aminomutase (GSA)(Glutamate-1-semialdehyde aminotransferase) (GSA-AT)
trd_0221	5664.73	6272.27	6246.48	4459.95	4556.18	4303.95	6061.16	4440.03	0.732538	7.10107537376254e-10	3.99174330460034e-10	-0.450015	DESeq2, edgeR, NOISeq		Putative permease domain protein
trd_A0836	1195.6	1169.74	1426.25	966.022	924.474	886.987	1263.86	925.828	0.732537	6.01471377226915e-06	4.02021886266934e-06	-0.45143	DESeq2, edgeR, NOISeq		Putidaredoxin reductase
trd_1840	726.313	787.54	689.907	609.407	489.551	514.659	734.587	537.872	0.73221	3.0884561378916e-05	2.14128682734402e-05	-0.457026	DESeq2, edgeR, NOISeq		Dipeptide transport system permease protein dppC
trd_A0501	104.855	93.9718	115.261	87.273	74.5882	68.0711	104.696	76.6441	0.732064	0.00870278210673881	0.00701584614973856	-0.460839	edgeR, NOISeq		Hypothetical protein (plasmid)
trd_0953	17047.9	16948.6	17061.1	13303.1	11876.3	12190.9	17019.2	12456.8	0.731926	8.39257650138057e-10	4.72935775155679e-10	-0.450728	DESeq2, edgeR, NOISeq	rpsI	30S ribosomal protein S9
trd_A0787	3203.19	3387.89	3438.75	2646.78	2279.67	2413.43	3343.28	2446.63	0.731804	1.47143277432339e-08	8.7297880761173e-09	-0.452913	DESeq2, edgeR, NOISeq	lgt	Prolipoprotein diacylglyceryl transferase
trd_1008	10393.4	8648.91	10147.9	7341.47	7345.36	6665.81	9730.09	7117.55	0.731498	2.25505175814701e-07	1.40501667174269e-07	-0.451041	DESeq2, edgeR, NOISeq	copC	Copper resistance protein CopC
trd_1895	1828.57	2023.9	1961.92	1372.29	1417.18	1458.37	1938.13	1415.95	0.730573	9.30291672244035e-09	5.47741825713778e-09	-0.453808	DESeq2, edgeR, NOISeq	mutM	Formamidopyrimidine-DNA glycosylase
trd_A0614	37.0829	43.4795	43.1192	22.5706	37.8194	29.91	41.2272	30.1	0.730101	#N/A	#N/A	#N/A	#N/A		Hypothetical protein (plasmid)
trd_A0450	8268.2	9142.62	8311.22	5905.98	6128.84	6734.91	8574.01	6256.58	0.729714	8.51028314165817e-09	5.00483594935176e-09	-0.454627	DESeq2, edgeR, NOISeq		Hypothetical protein (plasmid)
trd_A0170	2034.44	2232.18	2397.26	1682.26	1609.42	1566.67	2221.3	1619.45	0.729057	5.89797153959879e-08	3.58287990723291e-08	-0.458792	DESeq2, edgeR, NOISeq		Transport permease protein
trd_0183	3983.21	4282.73	4078.08	3180.95	2763.97	3053.92	4114.67	2999.61	0.729003	5.09913316926366e-09	2.97934814458881e-09	-0.457705	DESeq2, edgeR, NOISeq	hisF	Imidazole glycerol phosphate synthase subunit HisF
trd_A0306	1824.73	1701.31	1759.59	1229.35	1321.58	1300.57	1761.88	1283.83	0.728671	7.03043323465499e-09	4.11994581733157e-09	-0.453893	DESeq2, edgeR, NOISeq	menC	O-succinylbenzoate synthase
trd_0489	2713.44	2877.36	2923.81	2064.46	1904.63	2233.97	2838.21	2067.68	0.728518	2.60063039959074e-08	1.55881672987715e-08	-0.457811	DESeq2, edgeR, NOISeq		Hypothetical protein
trd_1581	10078.9	11509.4	10039.3	6593.63	8174.24	8266.51	10542.5	7678.13	0.728299	4.52377993386462e-06	3.00176051686344e-06	-0.457192	DESeq2, edgeR, NOISeq	cad	Lysine decarboxylase
trd_0712	3235.16	3486.78	3355.83	2315.74	2417.29	2602.17	3359.26	2445.07	0.72786	2.39824224466679e-09	1.3771837604369e-09	-0.458041	DESeq2, edgeR, NOISeq		Acetyl-CoA acetyltransferase
trd_A0588	182.857	193.554	203.987	180.565	133.418	108.295	193.466	140.759	0.727567	0.00491455568998492	0.00388707502651975	-0.481852	DESeq2, edgeR, NOISeq		Ribose transport system permease protein RbsC
trd_0487	4227.45	4218.91	4333.48	3233.62	3093.83	2970.37	4259.95	3099.28	0.727539	8.1881818110676e-11	4.41011107581211e-11	-0.46003	DESeq2, edgeR, NOISeq		Carboxyl-terminal processing protease
trd_0853	20366.2	18677.2	18252.7	14434.7	13133.8	14103.1	19098.7	13890.5	0.727302	2.8450411077225e-09	1.64458935614281e-09	-0.4595	DESeq2, edgeR, NOISeq	aspS	Aspartate--tRNA(Asp/Asn) ligase
trd_0607	3241.56	3145.95	3049.02	2554.99	2137.85	2162.8	3145.51	2285.21	0.7265	6.5822308868462e-08	4.00994335785715e-08	-0.462897	DESeq2, edgeR, NOISeq		Uncharacterized protein
trd_A0113	2271.01	2298.8	2389.8	1382.83	1814.28	1849.26	2319.87	1682.12	0.725094	1.40436883476011e-05	9.59093011762442e-06	-0.461224	DESeq2, edgeR, NOISeq	cmr4	Type III-B CRISPR module RAMP protein Cmr4
trd_0519	3710.85	3934.89	4248.07	3095.18	2720.89	2807.42	3964.6	2874.5	0.725041	1.70088196978387e-08	1.01146252131834e-08	-0.465975	DESeq2, edgeR, NOISeq		Hypothetical protein
trd_1520	3441.04	3474.15	3299.45	2464.71	2466.66	2472.22	3404.88	2467.86	0.724803	3.38036216621372e-11	1.79022295406957e-11	-0.464391	DESeq2, edgeR, NOISeq		N-acetyl-ornithine/N-acetyl-lysine deacetylase subfamily
trd_A0142	158.561	190.047	211.45	127.9	135.519	142.33	186.686	135.25	0.724478	0.00166475624837959	0.00127176083079742	-0.471855	DESeq2, edgeR, NOISeq		Hypothetical protein (plasmid)
trd_0848	5494.66	5524.7	5224.88	4431.36	3665.33	3665.53	5414.75	3920.74	0.724085	6.64871651875741e-08	4.05504967326083e-08	-0.467271	DESeq2, edgeR, NOISeq		30S ribosomal protein S20
trd_A0715	7728.58	8852.99	9817.91	5692.31	6641.5	6780.29	8799.83	6371.37	0.724033	4.17950777474353e-06	2.76753145485786e-06	-0.465984	DESeq2, edgeR, NOISeq		Enolase superfamily member 1
trd_A0572	10942	11752.1	11654.6	8534.7	8457.88	7865.31	11449.6	8285.96	0.723692	1.69079226528119e-10	9.2528299460352e-11	-0.46723	DESeq2, edgeR, NOISeq		Hypothetical protein (plasmid)
trd_1361	90.7891	79.9462	80.4339	55.6742	50.4258	75.2908	83.723	60.4636	0.722186	0.0204858350314646	0.0168694363239371	-0.44826	edgeR, NOISeq		Hypothetical protein
trd_0349	644.475	629.751	845.799	598.874	497.955	434.211	706.675	510.347	0.72218	0.0016309807188072	0.00124370042351411	-0.47551	DESeq2, edgeR, NOISeq		Uncharacterized protein
trd_1349	20703.8	23269.9	21960.9	14874	16207.7	16408.2	21978.2	15830	0.720258	1.56235262902975e-09	8.91227806383188e-10	-0.473577	DESeq2, edgeR, NOISeq	metE	5-methyltetrahydropteroyltriglutamate--homocysteine methyltransferase
trd_A0274	2727.51	2934.16	2689.14	2074.99	1898.32	2034.91	2783.61	2002.74	0.719478	6.55507775730194e-10	3.67801351491397e-10	-0.476709	DESeq2, edgeR, NOISeq		ATPase, RecA-superfamily
trd_0336	8561.03	9300.4	8455.51	6249.05	6041.64	6629.71	8772.31	6306.8	0.718944	1.5805177562526e-10	8.6274714489801e-11	-0.476392	DESeq2, edgeR, NOISeq	glpX	Fructose-1,6-bisphosphatase
trd_0490	6642.95	6228.79	6547.48	4544.22	4845.08	4561.79	6473.07	4650.36	0.718417	8.98940015856485e-12	4.64872406953821e-12	-0.47663	DESeq2, edgeR, NOISeq		Putative membrane protein
trd_A0617	387.452	359.056	392.219	306.96	257.382	253.72	379.576	272.687	0.7184	4.46989392383508e-05	3.13774485203792e-05	-0.483978	DESeq2, edgeR, NOISeq		TadE family protein
trd_0140	2058.74	2165.56	2139.37	1552.86	1465.5	1553.26	2121.22	1523.87	0.718393	1.88139646405197e-10	1.0321957063075e-10	-0.478869	DESeq2, edgeR, NOISeq		Putative purple acid phosphatase-like protein
trd_A0556	89.5104	75.7385	75.4586	57.1789	64.0828	51.569	80.2358	57.6102	0.718012	0.0145861764235721	0.0118951303751942	-0.461101	edgeR, NOISeq		Hypothetical protein (plasmid)
trd_1084	5804.11	5622.88	5619.59	4050.67	4151.73	4023.41	5682.19	4075.27	0.7172	8.10245623165571e-13	4.02458452489648e-13	-0.47934	DESeq2, edgeR, NOISeq		Protein jag
trd_0351	6146.81	6600.47	5965.37	4211.68	4681.2	4522.6	6237.55	4471.83	0.71692	1.83629313399368e-10	1.00661440234069e-10	-0.47986	DESeq2, edgeR, NOISeq		Diacylglycerol kinase catalytic domain (Presumed) protein
trd_0269	6298.97	6899.92	6224.09	4390.74	4713.76	4817.58	6474.33	4640.69	0.716784	1.63307701137095e-10	8.93133152636241e-11	-0.480311	DESeq2, edgeR, NOISeq		Aminopeptidase
trd_0220	2636.72	2700.64	2572.23	1894.43	1926.69	1848.23	2636.53	1889.78	0.716769	2.34503536235686e-11	1.23542534493151e-11	-0.480853	DESeq2, edgeR, NOISeq		Efflux transporter, RND family, MFP subunit
trd_1482	29.4106	24.5449	20.7304	21.0659	24.1624	8.25104	24.8953	17.8264	0.716057	#N/A	#N/A	#N/A	#N/A		Hypothetical protein
trd_A0750	17914.9	17400.2	17980.7	11605.8	13646.5	12894.3	17765.3	12715.5	0.715753	1.01710865455461e-09	5.75270177065502e-10	-0.482273	DESeq2, edgeR, NOISeq		Transcription regulator, Lrp/AsnC family
[truncated: 889 more rows]
